# Supplementary material for: ﻿Four new species of Mycenasect.Calodontes (Agaricales, Mycenaceae) from northeast China
Source: MycoKeys. 2022 Sep 27;93:23–56. doi: 10.3897/mycokeys.93.86580 (PMC9849094; doi:10.3897/mycokeys.93.86580)
Supplement: XML Treatment for Mycena polycystidiata [file mycokeys.93.86580-treatment1.xml]

<!DOCTYPE tp:taxon-treatment
  PUBLIC "-//TaxonX//DTD Taxonomic Treatment Publishing DTD v0 20100105//EN" "tax-treatment-NSO.dtd">
<tp:taxon-treatment xmlns:tp="http://www.plazi.org/taxpub"><tp:treatment-meta><kwd-group><label>Taxon classification</label><kwd>
                <named-content content-type="kingdom">Fungi</named-content>
              </kwd><kwd>
                <named-content content-type="order">Agaricales</named-content>
              </kwd><kwd>
                <named-content content-type="family">Mycenaceae</named-content>
              </kwd></kwd-group><mixed-citation publication-type="journal"><person-group><name><surname>Liu</surname><given-names>Zewei</given-names></name><name><surname>Ge</surname><given-names>Yupeng</given-names></name><name><surname>Zeng</surname><given-names>Hui</given-names></name><name><surname>Cheng</surname><given-names>Xianhao</given-names></name><name><surname>Na</surname><given-names>Qin</given-names></name></person-group><article-title>﻿Four new species of <tp:taxon-name><tp:taxon-name-part taxon-name-part-type="genus" reg="Mycena">Mycena</tp:taxon-name-part><tp:taxon-name-part taxon-name-part-type="infraspecific-rank">sect.</tp:taxon-name-part><tp:taxon-name-part taxon-name-part-type="section" reg="Calodontes">Calodontes</tp:taxon-name-part></tp:taxon-name> (<tp:taxon-name><tp:taxon-name-part taxon-name-part-type="order">Agaricales</tp:taxon-name-part></tp:taxon-name>, <tp:taxon-name><tp:taxon-name-part taxon-name-part-type="family">Mycenaceae</tp:taxon-name-part></tp:taxon-name>) from northeast China</article-title><source>MycoKeys</source><day>27</day><month>09</month><year>2022</year><volume>93</volume><fpage>23</fpage><lpage>56</lpage><pub-id pub-id-type="doi">10.3897/mycokeys.93.86580</pub-id></mixed-citation></tp:treatment-meta><tp:nomenclature><label>﻿</label><tp:taxon-name>
              <object-id xmlns:xlink="http://www.w3.org/1999/xlink" content-type="arpha" xlink:type="simple">314F9605-EDAA-5568-B959-48406818050D</object-id>
              <tp:taxon-name-part taxon-name-part-type="genus" reg="Mycena">Mycena</tp:taxon-name-part>
              <tp:taxon-name-part taxon-name-part-type="species" reg="polycystidiata">polycystidiata</tp:taxon-name-part>
              <object-id xmlns:xlink="http://www.w3.org/1999/xlink" content-type="mycobank" xlink:type="simple">MycoBank No: 843977</object-id>
            </tp:taxon-name><tp:taxon-authority>Z.W. Liu, Y.P. Ge, L. Zou &amp; Q. Na, sp. nov.</tp:taxon-authority><xref ref-type="fig" rid="F2">Figs 2</xref><xref ref-type="fig" rid="F3">, 3</xref><xref ref-type="fig" rid="F4">, 4</xref><xref ref-type="fig" rid="F5">, 5</xref></tp:nomenclature><tp:treatment-sec sec-type="diagnosis" id="SECID0EKVCI"><title>Diagnosis.</title><p>Pileus greyish-rose, umbo brownish-orange, hygrophanous. Stipe pubescent. Pleurocystidia polymorphic in shape. Stipitipellis a cutis, with numerous projecting hyphae.</p></tp:treatment-sec><tp:treatment-sec sec-type="Holotype" id="SECID0EPVCI"><title>Holotype.</title><p>China. Heilongjiang Province: Liangshui National Nature Reserve, Yichun City, <named-content xmlns:xlink="http://www.w3.org/1999/xlink" content-type="dwc:verbatimCoordinates" xlink:type="simple"><named-content content-type="geo-json" specific-use="{&#34;type&#34;:&#34;Point&#34;,&#34;coordinates&#34;:[128.890556,47.220556]}" id="NCID0EYVCI" xlink:type="simple">47°12'74"N, 128°52'86"E</named-content></named-content>, 20 August 2021, Zewei Liu, Yupeng Ge, Qin Na and Shixin Wang, <italic>FFAAS0417</italic> (collection number MY0633).</p></tp:treatment-sec><tp:treatment-sec sec-type="etymology" id="SECID0E6VCI"><title>Etymology.</title><p>Refers to the variable shape of pleurocystidia.</p></tp:treatment-sec><tp:treatment-sec sec-type="description" id="SECID0EEWCI"><title>Description.</title><p><bold><italic>Pileus</italic></bold> 14–31 mm in diam., campanulate to hemispherical when young, plano-convex with age, with obtuse umbo at centre, margin slightly revolute, at times cracked at mature; umbo brownish-orange (7C3–7C5), disc purplish-grey (13C2, 14B2, 14C2), reddish-grey (12B2, 12C2) to greyish-rose (12B3), near margin reddish-grey (12D2), greyish-ruby (12D3) or purplish-grey (13D3), margin whitish; striate none or indistinct, greyish-ruby (12E3–12E4), towards the centre up to 1/3 diam.; surface dry and rugose, hygrophanous, generally tomentose. <bold><italic>Context</italic></bold> white, 2 mm thick, fragile. <bold><italic>Lamellae</italic></bold> emarginate, slightly decurrent when old, 20–28 reaching the stipe, 1–2 tiers of lamellulae, white, irregularly intervenose, edge concolorous, wavy. <bold><italic>Stipe</italic></bold> 34–73 × 3–7 mm, central, cylindrical, base occasionally compressed with age; apex violet brown (11E3–11E4, 11F4), greyish-ruby (12E4), lower part brownish-grey (11D2, 11E2) to greyish-brown (11D3, 11E3) or purplish-grey (13C2), fragile, hollow; apex to middle densely pubescent, sparser towards base; whitely villose at base. <bold><italic>Odour</italic></bold> strongly raphanoid, <bold><italic>taste</italic></bold> indistinct.</p><p><bold><italic>Basidiospores</italic></bold> (130/5/4) (6.4)6.7–7.4–8.3(8.8) × (3.2)3.5–3.9–4.3(4.6) μm [Q = (1.62)1.72–2.05(2.18), Q = 1.90 ± 0.11] [holotype (70/2/1) (6.7)6.9–7.6–8.5(8.7) × (3.4)3.6–4.0–4.4(4.6) μm, Q = (1.71)1.76–2.05(2.13), Q = 1.90 ± 0.09], elongated ellipsoid to cylindrical, colourless, smooth, thin-walled, amyloid. <bold><italic>Basidia</italic></bold> 21–31 × 6–8 μm, 4-spored, clavate, hyaline, sterigmata approximately 4 μm in length. <bold><italic>Cheilocystidia</italic></bold> thin-walled, hyaline, differs in two shapes, mainly utriform, 50–65 × 20–31 μm, some subclavate, 54–78 × 14–19 μm. <bold><italic>Pleurocystidia</italic></bold> abundant, thin-walled, hyaline, multi-shaped: lanceolate and mostly round to blunt apices, 37–81 × 12–20 μm, lanceolate and acute apices, 51–87 × 14–22 μm, elliptical, 30–86 × 12–31 μm, ovate and acute apices, 49–71 × 15–24 μm, ovate and mostly round to blunt apices, 49–73 × 16–22 μm. <bold><italic>Pileipellis</italic></bold> a cutis composed of four to five layers cylindrical cells, 51–81 × 4–5 μm, smooth and thin-walled; terminal cells cylindrical or fusiform, 50–69 × 3–22 μm, thin-walled, hyaline. <bold><italic><tp:taxon-name><tp:taxon-name-part taxon-name-part-type="genus" reg="Hypodermium">Hypodermium</tp:taxon-name-part></tp:taxon-name></italic></bold> formed by fusiform to subglobose hyphae, 32–69 × 18–54 μm, thin-walled, hyaline. <bold><italic>Lamellar trama</italic></bold> subregular, dextrinoid. <bold><italic>Stipitipellis</italic></bold> a cutis composed of cylindrical hyphae 5–8 μm in diam., smooth, thin-walled, with numbers of projecting hyphae 2–6 μm in diam.; <bold><italic>caulocystidia</italic></bold> 29–74 × 6–19 μm, clavate or fusiform, thin-walled, smooth, hyaline. <bold><italic><tp:taxon-name><tp:taxon-name-part taxon-name-part-type="genus" reg="Clamps">Clamps</tp:taxon-name-part></tp:taxon-name></italic></bold> present in all tissues.</p></tp:treatment-sec><tp:treatment-sec sec-type="habitat" id="SECID0EKYCI"><title>Habitat.</title><p>Scattered on the litter layers in <italic><tp:taxon-name><tp:taxon-name-part taxon-name-part-type="genus" reg="Pinus">Pinus</tp:taxon-name-part><tp:taxon-name-part taxon-name-part-type="species" reg="koraiensis">koraiensis</tp:taxon-name-part></tp:taxon-name></italic> and <italic><tp:taxon-name><tp:taxon-name-part taxon-name-part-type="genus" reg="Larix">Larix</tp:taxon-name-part><tp:taxon-name-part taxon-name-part-type="species" reg="gmelinii">gmelinii</tp:taxon-name-part></tp:taxon-name></italic> mixed forests.</p></tp:treatment-sec><tp:treatment-sec sec-type="distribution" id="SECID0EGZCI"><title>Known distribution.</title><p>Heilongjiang Province, China.</p></tp:treatment-sec><tp:treatment-sec sec-type="material" id="SECID0ELZCI"><title>Additional material examined.</title><p>China. Heilongjiang Province: Liangshui National Nature Reserve, Yichun City, <named-content xmlns:xlink="http://www.w3.org/1999/xlink" content-type="dwc:verbatimCoordinates" xlink:type="simple"><named-content content-type="geo-json" specific-use="{&#34;type&#34;:&#34;Point&#34;,&#34;coordinates&#34;:[128.892778,47.222778]}" id="NCID0EUZCI" xlink:type="simple">47°12'82"N, 128°52'94"E</named-content></named-content>, 20 August 2021, Zewei Liu, Yupeng Ge, Qin Na and Shixin Wang, <italic>FFAAS0418</italic> (collection number MY0634); same location, 21 August 2021, Zewei Liu, Yupeng Ge, Qin Na and Shixin Wang, <italic>FFAAS0421</italic> (collection number MY0659); same location, 21 August 2021, Zewei Liu, Yupeng Ge, Qin Na and Shixin Wang, <italic>FFAAS0422</italic> (collection number MY0661).</p></tp:treatment-sec><tp:treatment-sec sec-type="notes" id="SECID0E6ZCI"><title>Notes.</title><p>Macroscopically, <italic><tp:taxon-name><tp:taxon-name-part taxon-name-part-type="genus" reg="Mycena">Mycena</tp:taxon-name-part><tp:taxon-name-part taxon-name-part-type="species" reg="luteovariegata">luteovariegata</tp:taxon-name-part></tp:taxon-name></italic> Harder &amp; Læssøe and <italic><tp:taxon-name><tp:taxon-name-part taxon-name-part-type="genus" reg="Mycena">M.</tp:taxon-name-part><tp:taxon-name-part taxon-name-part-type="species" reg="pura">pura</tp:taxon-name-part></tp:taxon-name></italic> resemble <italic><tp:taxon-name><tp:taxon-name-part taxon-name-part-type="genus" reg="Mycena">M.</tp:taxon-name-part><tp:taxon-name-part taxon-name-part-type="species" reg="polycystidiata">polycystidiata</tp:taxon-name-part></tp:taxon-name></italic> in pileus colour, but the latter possesses more typically utriform cheilocystidia and uncontracted pleuro- and cheilocystidia (<xref ref-type="bibr" rid="B30">Perry 2002</xref>; <xref ref-type="bibr" rid="B33">Robich 2003</xref>; <xref ref-type="bibr" rid="B13">Harder et al. 2013</xref>; <xref ref-type="bibr" rid="B2">Aronsen and Læssøe 2016</xref>; <xref ref-type="bibr" rid="B25">Na 2019</xref>). <italic><tp:taxon-name><tp:taxon-name-part taxon-name-part-type="genus" reg="Mycena">Mycena</tp:taxon-name-part><tp:taxon-name-part taxon-name-part-type="species" reg="pearsoniana">pearsoniana</tp:taxon-name-part></tp:taxon-name></italic> also has a rose to violaceous pileus, but differs from <italic><tp:taxon-name><tp:taxon-name-part taxon-name-part-type="genus" reg="Mycena">M.</tp:taxon-name-part><tp:taxon-name-part taxon-name-part-type="species" reg="polycystidiata">polycystidiata</tp:taxon-name-part></tp:taxon-name></italic> in having inamyloid spores and lacking pleurocystidia (<xref ref-type="bibr" rid="B2">Aronsen and Læssøe 2016</xref>; <xref ref-type="bibr" rid="B25">Na 2019</xref>). Compared with <italic><tp:taxon-name><tp:taxon-name-part taxon-name-part-type="genus" reg="Mycena">M.</tp:taxon-name-part><tp:taxon-name-part taxon-name-part-type="species" reg="polycystidiata">polycystidiata</tp:taxon-name-part></tp:taxon-name></italic>, <italic><tp:taxon-name><tp:taxon-name-part taxon-name-part-type="genus" reg="Mycena">M.</tp:taxon-name-part><tp:taxon-name-part taxon-name-part-type="species" reg="sirayuktha">sirayuktha</tp:taxon-name-part></tp:taxon-name></italic> Aravind. &amp; Manim. has similar cheilocystidia, but has an obviously greyish-brown striate pileus, inamyloid spores and slightly glutinous pileipellis with finger-like excrescences (<xref ref-type="bibr" rid="B1">Aravindakshan and Manimohan 2015</xref>).</p><p>The pleurocystidia of <italic><tp:taxon-name><tp:taxon-name-part taxon-name-part-type="genus" reg="Mycena">M.</tp:taxon-name-part><tp:taxon-name-part taxon-name-part-type="species" reg="polycystidiata">polycystidiata</tp:taxon-name-part></tp:taxon-name></italic> varied in shape amongst specimens (Fig. <xref ref-type="fig" rid="F5">5</xref>). In all four specimens, most pleurocystidia were lanceolate and with round to blunt apices, but pleurocystidia with lanceolate and acute apices, elliptical and ovate and acute apices were also observed in <italic>FFAAS0417</italic> (Holotype) and <italic>FFAAS0418</italic>, while elongated lageniform-lanceolate or round apices ovate were detected in <italic>FFAAS0421</italic> and <italic>FFAAS0422</italic>. The multi-shaped pleurocystidia may show a morphological continuum that changes between developmental stages. Nevertheless, the multi-shaped pleurocystidia are unquestionably diagnostic for identification of this species.</p><fig id="F2" position="float" orientation="portrait"><object-id xmlns:xlink="http://www.w3.org/1999/xlink" content-type="doi" xlink:type="simple">10.3897/mycokeys.93.86580.figure2</object-id><object-id xmlns:xlink="http://www.w3.org/1999/xlink" content-type="arpha" xlink:type="simple">83952CE6-0950-5A22-A731-601BFF5ABDB1</object-id><label>Figure 2.</label><caption><p>Basidiomata of <italic><tp:taxon-name><tp:taxon-name-part taxon-name-part-type="genus" reg="Mycena">Mycena</tp:taxon-name-part><tp:taxon-name-part taxon-name-part-type="species" reg="polycystidiata">polycystidiata</tp:taxon-name-part></tp:taxon-name></italic> Z.W. Liu, Y.P. Ge, L. Zou &amp; Q. Na <bold>a, b</bold><italic>FFAAS0422</italic><bold>c, d</bold><italic>FFAAS0417</italic>, holotype <bold>e–g</bold><italic>FFAAS00421</italic><bold>h</bold><italic>FFAAS0418</italic> Scale bars: 10 mm (<bold>a–h</bold>). Photographs <bold>a–e, h</bold> by Qin Na <bold>f, g</bold> by Yupeng Ge.</p></caption><graphic xmlns:xlink="http://www.w3.org/1999/xlink" xlink:href="mycokeys-93-023-g002.jpg" position="float" orientation="portrait" xlink:type="simple" id="oo_749266.jpg"><uri content-type="original_file" xlink:type="simple">https://binary.pensoft.net/fig/749266</uri></graphic></fig><fig id="F3" position="float" orientation="portrait"><object-id xmlns:xlink="http://www.w3.org/1999/xlink" content-type="doi" xlink:type="simple">10.3897/mycokeys.93.86580.figure3</object-id><object-id xmlns:xlink="http://www.w3.org/1999/xlink" content-type="arpha" xlink:type="simple">49006A44-6617-5309-80EB-71554A8028C1</object-id><label>Figure 3.</label><caption><p>Microscopic features of <italic><tp:taxon-name><tp:taxon-name-part taxon-name-part-type="genus" reg="Mycena">Mycena</tp:taxon-name-part><tp:taxon-name-part taxon-name-part-type="species" reg="polycystidiata">polycystidiata</tp:taxon-name-part></tp:taxon-name></italic> (<italic>FFAAS0417</italic>, holotype) <bold>a–f</bold> basidiospores <bold>g</bold> basidia <bold>h–l</bold> cheilocystidia <bold>m–r</bold> pleurocystidia <bold>s</bold> pileipellis and hypodermium <bold>t</bold> lamellar trama <bold>u</bold> stipitipellis and caulocystidia. Scale bars: 5 μm (<bold>a–f</bold>); 10 μm (<bold>g</bold>); 30 μm (<bold>h–r</bold>); 40 μm (<bold>s–u</bold>).</p></caption><graphic xmlns:xlink="http://www.w3.org/1999/xlink" xlink:href="mycokeys-93-023-g003.jpg" position="float" orientation="portrait" xlink:type="simple" id="oo_749267.jpg"><uri content-type="original_file" xlink:type="simple">https://binary.pensoft.net/fig/749267</uri></graphic></fig><fig id="F4" position="float" orientation="portrait"><object-id xmlns:xlink="http://www.w3.org/1999/xlink" content-type="doi" xlink:type="simple">10.3897/mycokeys.93.86580.figure4</object-id><object-id xmlns:xlink="http://www.w3.org/1999/xlink" content-type="arpha" xlink:type="simple">E8F1C6E8-722C-5377-BEA4-DBDA0A3DCB6E</object-id><label>Figure 4.</label><caption><p>Morphological features of <italic><tp:taxon-name><tp:taxon-name-part taxon-name-part-type="genus" reg="Mycena">Mycena</tp:taxon-name-part><tp:taxon-name-part taxon-name-part-type="species" reg="polycystidiata">polycystidiata</tp:taxon-name-part></tp:taxon-name></italic> (<italic>FFAAS0417</italic>, holotype) <bold>a</bold> basidiomata <bold>b</bold> basidia <bold>c</bold> basidiospores <bold>d</bold> pleurocystidia <bold>e</bold> cheilocystidia <bold>f</bold> stipitipellis and caulocystidia <bold>g</bold> pileipellis and hypodermium. Scale bars: 10 mm (<bold>a</bold>); 10 μm (<bold>b–g</bold>). Drawings by Zewei Liu.</p></caption><graphic xmlns:xlink="http://www.w3.org/1999/xlink" xlink:href="mycokeys-93-023-g004.jpg" position="float" orientation="portrait" xlink:type="simple" id="oo_749268.jpg"><uri content-type="original_file" xlink:type="simple">https://binary.pensoft.net/fig/749268</uri></graphic></fig><fig id="F5" position="float" orientation="portrait"><object-id xmlns:xlink="http://www.w3.org/1999/xlink" content-type="doi" xlink:type="simple">10.3897/mycokeys.93.86580.figure5</object-id><object-id xmlns:xlink="http://www.w3.org/1999/xlink" content-type="arpha" xlink:type="simple">D7621576-76A7-58FC-B658-B1402A105CB5</object-id><label>Figure 5.</label><caption><p>Pleurocystidia of <italic><tp:taxon-name><tp:taxon-name-part taxon-name-part-type="genus" reg="Mycena">Mycena</tp:taxon-name-part><tp:taxon-name-part taxon-name-part-type="species" reg="polycystidiata">polycystidiata</tp:taxon-name-part></tp:taxon-name></italic><bold>a</bold><italic>FFAAS0422</italic><bold>b</bold><italic>FFAAS0417</italic>, holotype <bold>c</bold><italic>FFAAS0418</italic><bold>d</bold><italic>FFAAS0421</italic>. Scale bars: 25 μm (<bold>a–d</bold>).</p></caption><graphic xmlns:xlink="http://www.w3.org/1999/xlink" xlink:href="mycokeys-93-023-g005.jpg" position="float" orientation="portrait" xlink:type="simple" id="oo_749269.jpg"><uri content-type="original_file" xlink:type="simple">https://binary.pensoft.net/fig/749269</uri></graphic></fig></tp:treatment-sec><ref-list><ref id="B30"><mixed-citation xmlns:xlink="http://www.w3.org/1999/xlink" xlink:type="simple"><person-group><name name-style="western"><surname>Perry</surname><given-names>BA</given-names></name></person-group> (<year>2002</year>) A taxonomic investigation of <italic><tp:taxon-name><tp:taxon-name-part taxon-name-part-type="genus">Mycena</tp:taxon-name-part></tp:taxon-name></italic> in California. PhD Thesis, San Francisco State University, San Francisco.</mixed-citation></ref><ref id="B33"><mixed-citation xmlns:xlink="http://www.w3.org/1999/xlink" xlink:type="simple"><person-group><name name-style="western"><surname>Robich</surname><given-names>G</given-names></name></person-group> (<year>2003</year>) <source><italic><tp:taxon-name><tp:taxon-name-part taxon-name-part-type="genus">Mycena</tp:taxon-name-part></tp:taxon-name></italic> D’Europa.</source><publisher-name>Associazione Micologica Bresadola</publisher-name>, <publisher-loc>Fondazione Centro Studi Micologici, Trento, Vicenza</publisher-loc>, <size units="page">728 pp</size>.</mixed-citation></ref><ref id="B13"><mixed-citation xmlns:xlink="http://www.w3.org/1999/xlink" xlink:type="simple"><person-group><name name-style="western"><surname>Harder</surname><given-names>CB</given-names></name><name name-style="western"><surname>Læssøe</surname><given-names>T</given-names></name><name name-style="western"><surname>Frøslev</surname><given-names>TG</given-names></name><name name-style="western"><surname>Ekelund</surname><given-names>F</given-names></name><name name-style="western"><surname>Rosendahl</surname><given-names>S</given-names></name><name name-style="western"><surname>Kjøller</surname><given-names>R</given-names></name></person-group> (<year>2013</year>) <article-title>A three-gene phylogeny of the <italic><tp:taxon-name><tp:taxon-name-part taxon-name-part-type="genus">Mycena</tp:taxon-name-part><tp:taxon-name-part taxon-name-part-type="species">pura</tp:taxon-name-part></tp:taxon-name></italic> complex reveals 11 phylogenetic species and shows ITS to be unreliable for species identification.</article-title><source>Fungal Biology</source><volume>117</volume>(<issue>11–12</issue>): <fpage>764</fpage>–<lpage>775</lpage>. <ext-link xlink:href="10.1016/j.funbio.2013.09.004" ext-link-type="doi" xlink:type="simple">https://doi.org/10.1016/j.funbio.2013.09.004</ext-link></mixed-citation></ref><ref id="B2"><mixed-citation xmlns:xlink="http://www.w3.org/1999/xlink" xlink:type="simple"><person-group><name name-style="western"><surname>Aronsen</surname><given-names>A</given-names></name><name name-style="western"><surname>Læssøe</surname><given-names>T</given-names></name></person-group> (<year>2016</year>) <source>The Genus <italic><tp:taxon-name><tp:taxon-name-part taxon-name-part-type="genus">Mycena</tp:taxon-name-part></tp:taxon-name></italic> s.l. <tp:taxon-name><tp:taxon-name-part taxon-name-part-type="kingdom">Fungi</tp:taxon-name-part></tp:taxon-name> of Northern Europe Vol. 5.</source><publisher-name>Narayana Press</publisher-name>, <publisher-loc>Gylling, Denmark</publisher-loc>, <size units="page">373 pp</size>.</mixed-citation></ref><ref id="B25"><mixed-citation xmlns:xlink="http://www.w3.org/1999/xlink" xlink:type="simple"><person-group><name name-style="western"><surname>Na</surname><given-names>Q</given-names></name></person-group> (<year>2019</year>) Taxonomy and Molecular Phylogeny of <italic><tp:taxon-name><tp:taxon-name-part taxon-name-part-type="genus">Mycena</tp:taxon-name-part></tp:taxon-name></italic> in China. PhD Thesis, Jilin Agriculture University, Jilin, China. <ext-link xlink:href="10.27163/d.cnki.gjlnu.2019.000016" ext-link-type="doi" xlink:type="simple">https://doi.org/10.27163/d.cnki.gjlnu.2019.000016</ext-link></mixed-citation></ref><ref id="B1"><mixed-citation xmlns:xlink="http://www.w3.org/1999/xlink" xlink:type="simple"><person-group><name name-style="western"><surname>Aravindakshan</surname><given-names>DM</given-names></name><name name-style="western"><surname>Manimohan</surname><given-names>P</given-names></name></person-group> (<year>2015</year>) <italic><tp:taxon-name><tp:taxon-name-part taxon-name-part-type="genus">Mycenas</tp:taxon-name-part></tp:taxon-name></italic> of Kerala. PhD Thesis, University of Calicut, Kerala, India. <ext-link xlink:href="10.13140/RG.2.1.2116.4003" ext-link-type="doi" xlink:type="simple">http://dx.doi.org/10.13140/RG.2.1.2116.4003</ext-link></mixed-citation></ref></ref-list></tp:taxon-treatment>
