# Supplementary material for: ﻿Four new species of Mycenasect.Calodontes (Agaricales, Mycenaceae) from northeast China
Source: MycoKeys. 2022 Sep 27;93:23–56. doi: 10.3897/mycokeys.93.86580 (PMC9849094; doi:10.3897/mycokeys.93.86580)
Supplement: XML Treatment for Mycena rufobrunnea [file mycokeys.93.86580-treatment2.xml]

<!DOCTYPE tp:taxon-treatment
  PUBLIC "-//TaxonX//DTD Taxonomic Treatment Publishing DTD v0 20100105//EN" "tax-treatment-NSO.dtd">
<tp:taxon-treatment xmlns:tp="http://www.plazi.org/taxpub"><tp:treatment-meta><kwd-group><label>Taxon classification</label><kwd>
                <named-content content-type="kingdom">Fungi</named-content>
              </kwd><kwd>
                <named-content content-type="order">Agaricales</named-content>
              </kwd><kwd>
                <named-content content-type="family">Mycenaceae</named-content>
              </kwd></kwd-group><mixed-citation publication-type="journal"><person-group><name><surname>Liu</surname><given-names>Zewei</given-names></name><name><surname>Ge</surname><given-names>Yupeng</given-names></name><name><surname>Zeng</surname><given-names>Hui</given-names></name><name><surname>Cheng</surname><given-names>Xianhao</given-names></name><name><surname>Na</surname><given-names>Qin</given-names></name></person-group><article-title>﻿Four new species of <tp:taxon-name><tp:taxon-name-part taxon-name-part-type="genus" reg="Mycena">Mycena</tp:taxon-name-part><tp:taxon-name-part taxon-name-part-type="infraspecific-rank">sect.</tp:taxon-name-part><tp:taxon-name-part taxon-name-part-type="section" reg="Calodontes">Calodontes</tp:taxon-name-part></tp:taxon-name> (<tp:taxon-name><tp:taxon-name-part taxon-name-part-type="order">Agaricales</tp:taxon-name-part></tp:taxon-name>, <tp:taxon-name><tp:taxon-name-part taxon-name-part-type="family">Mycenaceae</tp:taxon-name-part></tp:taxon-name>) from northeast China</article-title><source>MycoKeys</source><day>27</day><month>09</month><year>2022</year><volume>93</volume><fpage>23</fpage><lpage>56</lpage><pub-id pub-id-type="doi">10.3897/mycokeys.93.86580</pub-id></mixed-citation></tp:treatment-meta><tp:nomenclature><label>﻿</label><tp:taxon-name>
              <object-id xmlns:xlink="http://www.w3.org/1999/xlink" content-type="arpha" xlink:type="simple">A5644585-F3C2-536C-B1B0-C0ADB1C6B3C4</object-id>
              <tp:taxon-name-part taxon-name-part-type="genus" reg="Mycena">Mycena</tp:taxon-name-part>
              <tp:taxon-name-part taxon-name-part-type="species" reg="rufobrunnea">rufobrunnea</tp:taxon-name-part>
              <object-id xmlns:xlink="http://www.w3.org/1999/xlink" content-type="mycobank" xlink:type="simple">MycoBank No: 843978</object-id>
            </tp:taxon-name><tp:taxon-authority>Z.W. Liu, Y.P. Ge &amp; Q. Na, sp. nov.</tp:taxon-authority><xref ref-type="fig" rid="F6">Figs 6</xref><xref ref-type="fig" rid="F7">, 7</xref><xref ref-type="fig" rid="F8">, 8</xref></tp:nomenclature><tp:treatment-sec sec-type="diagnosis" id="SECID0ESGDI"><title>Diagnosis.</title><p>Pileus dark brown at centre, disc gradually turning paler to reddish-brown to greyish-brown, edge white. Lamellae obviously intervenose. Stipe apex to middle greyish-magenta to dull violet, lower part darker to dark purple or dark magenta. Cheilocystidia utriform, sometimes clavate. Pleurocystidia absent. Caulocystidia clavate or fusiform. Pileipellis with fusiform terminal cells.</p></tp:treatment-sec><tp:treatment-sec sec-type="Holotype" id="SECID0EXGDI"><title>Holotype.</title><p>China. Jilin Province: Dayangcha, Erdaobaihe Town, Antu County, Yanbian Korean Autonomous Prefecture, <named-content xmlns:xlink="http://www.w3.org/1999/xlink" content-type="dwc:verbatimCoordinates" xlink:type="simple"><named-content content-type="geo-json" specific-use="{&#34;type&#34;:&#34;Point&#34;,&#34;coordinates&#34;:[127.935000,42.353611]}" id="NCID0EAHDI" xlink:type="simple">42°20'73"N, 127°56'06"E</named-content></named-content>, 16 August 2021, Zewei Liu, Yupeng Ge, Qin Na and Shixin Wang, <italic>FFAAS0416</italic> (collection number MY0581).</p></tp:treatment-sec><tp:treatment-sec sec-type="etymology" id="SECID0EHHDI"><title>Etymology.</title><p>Refers to reddish-brown pileus.</p></tp:treatment-sec><tp:treatment-sec sec-type="description" id="SECID0EMHDI"><title>Description.</title><p><bold><italic>Pileus</italic></bold> 12–34 mm in diam., hemispherical to convex when young, then plano-convex, sometimes an unclear umbo at centre, margin slightly revolute, acute to subacute, at times cracked at mature; dark brown (8F6–8F8) at centre, disc gradually turning paler to reddish-brown (8D4–8D5, 8E6–8E8) to greyish-brown (8D3) and turning to whitish at margin; striate reddish-brown (8D4–8D5, 8E6–8E8), towards the centre up to 1/3–1/2 diam.; surface humidus when wet. <bold><italic>Context</italic></bold> white, 1.5 mm thick, fragile. <bold><italic>Lamellae</italic></bold> adnexed to emarginate, 20–23 reaching the stipe, 1–3 tiers of lamellulae, white, irregularly intervenose, edge concolorous, slightly serrulate. <bold><italic>Stipe</italic></bold> 19–62 × 2–6 mm, central, cylindrical, apex to middle greyish-magenta (14E4–14E5) to dull violet (16E3–16E4), lower part darker to dark purple (14F4–14F5) or dark magenta (13F3), fragile, hollow, base slightly swollen with whitish villose. <bold><italic>Odour</italic></bold> raphanoid, <bold><italic>taste</italic></bold> indistinct.</p><p><bold><italic>Basidiospores</italic></bold> (80/4/3) (7.1)7.6–8.4–9.2(9.6) × (3.8)4.0–4.5–5.0 μm [Q = (1.73)1.77–1.98(2.05), Q = 1.88 ± 0.07] [holotype (40/2/1) (7.9)8.1–8.6–9.2(9.4) × 4.2–4.6–5.0 μm, Q = (1.73)1.77–1.96(1.98), Q = 1.87 ± 0.06], elongated ellipsoid to cylindrical, colourless, smooth, thin-walled, amyloid. <bold><italic>Basidia</italic></bold> 24–34 × 7–10 μm, 4-spored, clavate, hyaline, sterigmata 2–3 μm in length. <bold><italic>Cheilocystidia</italic></bold> thin-walled, hyaline, utriform, sometimes clavate, 23–44 × 7–17 μm, abundant. <bold><italic>Pleurocystidia</italic></bold> absent. <bold><italic>Pileipellis</italic></bold> a cutis composed of four to five slightly interwoven layers of cylindrical cells, 44–70 × 4–7 μm, smooth, thin-walled; terminal cells cylindrical or fusiform, 34–65 × 4–17 μm, thin-walled, hyaline. <bold><italic><tp:taxon-name><tp:taxon-name-part taxon-name-part-type="genus" reg="Hypodermium">Hypodermium</tp:taxon-name-part></tp:taxon-name></italic></bold> formed by fusiform, subcylindrical to subglobose hyphae, 15–50 × 12–37 μm, thin-walled, hyaline. <bold><italic>Lamellar trama</italic></bold> subregular, dextrinoid. <bold><italic>Stipitipellis</italic></bold> a cutis composed of hyphae 3–9 μm in diam., smooth, thin-walled; <bold><italic>caulocystidia</italic></bold> common in the apex, sparse in the middle and base, 23–76 × 6–14 μm, clavate and fusiform, thin-walled, hyaline, smooth. <bold><italic><tp:taxon-name><tp:taxon-name-part taxon-name-part-type="genus" reg="Clamps">Clamps</tp:taxon-name-part></tp:taxon-name></italic></bold> present in all tissues.</p></tp:treatment-sec><tp:treatment-sec sec-type="habitat" id="SECID0ESJDI"><title>Habitat.</title><p>Scattered on the decayed logs of <italic><tp:taxon-name><tp:taxon-name-part taxon-name-part-type="genus" reg="Acer">Acer</tp:taxon-name-part></tp:taxon-name></italic>, <italic><tp:taxon-name><tp:taxon-name-part taxon-name-part-type="genus" reg="Larix">Larix</tp:taxon-name-part></tp:taxon-name></italic>, <italic><tp:taxon-name><tp:taxon-name-part taxon-name-part-type="genus" reg="Pinus">Pinus</tp:taxon-name-part></tp:taxon-name></italic>, <italic><tp:taxon-name><tp:taxon-name-part taxon-name-part-type="genus" reg="Populus">Populus</tp:taxon-name-part></tp:taxon-name></italic>, <italic><tp:taxon-name><tp:taxon-name-part taxon-name-part-type="genus" reg="Quercus">Quercus</tp:taxon-name-part></tp:taxon-name></italic> and <italic><tp:taxon-name><tp:taxon-name-part taxon-name-part-type="genus" reg="Ulmus">Ulmus</tp:taxon-name-part></tp:taxon-name></italic> mixed forests.</p></tp:treatment-sec><tp:treatment-sec sec-type="distribution" id="SECID0ECLDI"><title>Known distribution.</title><p>Jilin Province, China.</p></tp:treatment-sec><tp:treatment-sec sec-type="material" id="SECID0EHLDI"><title>Additional material examined.</title><p>China. Jilin Province: Dayangcha, Erdaobaihe Town, Antu County, Yanbian Korean Autonomous Prefecture, <named-content xmlns:xlink="http://www.w3.org/1999/xlink" content-type="dwc:verbatimCoordinates" xlink:type="simple"><named-content content-type="geo-json" specific-use="{&#34;type&#34;:&#34;Point&#34;,&#34;coordinates&#34;:[127.935556,42.353333]}" id="NCID0EQLDI" xlink:type="simple">42°20'72"N, 127°56'08"E</named-content></named-content>, 16 August 2021, Zewei Liu, Yupeng Ge, Qin Na and Shixin Wang, <italic>FFAAS0414</italic> (collection number MY0579); same location, 16 August 2021, Zewei Liu, Yupeng Ge, Qin Na and Shixin Wang, <italic>FFAAS0415</italic> (collection number MY0580).</p></tp:treatment-sec><tp:treatment-sec sec-type="notes" id="SECID0EZLDI"><title>Notes.</title><p>Species of sect. <tp:taxon-name><tp:taxon-name-part taxon-name-part-type="genus" reg="Mycena"/><tp:taxon-name-part taxon-name-part-type="section" reg="Calodontes">Calodontes</tp:taxon-name-part></tp:taxon-name> that are macroscopically similar to <italic><tp:taxon-name><tp:taxon-name-part taxon-name-part-type="genus" reg="Mycena">Mycena</tp:taxon-name-part><tp:taxon-name-part taxon-name-part-type="species" reg="rufobrunnea">rufobrunnea</tp:taxon-name-part></tp:taxon-name></italic> have been recorded in many regions of the world. Most taxa resemble <italic><tp:taxon-name><tp:taxon-name-part taxon-name-part-type="genus" reg="Mycena">M.</tp:taxon-name-part><tp:taxon-name-part taxon-name-part-type="species" reg="rufobrunnea">rufobrunnea</tp:taxon-name-part></tp:taxon-name></italic> in pileus colour (<xref ref-type="bibr" rid="B36">Smith 1947</xref>; <xref ref-type="bibr" rid="B23">Maas Geesteranus 1992a</xref>, <xref ref-type="bibr" rid="B24">1992b</xref>; <xref ref-type="bibr" rid="B9">Grgurinovic 2003</xref>; <xref ref-type="bibr" rid="B33">Robich 2003</xref>; <xref ref-type="bibr" rid="B4">Chew et al. 2014</xref>; <xref ref-type="bibr" rid="B2">Aronsen and Læssøe 2016</xref>). <italic><tp:taxon-name><tp:taxon-name-part taxon-name-part-type="genus" reg="Mycena">Mycena</tp:taxon-name-part><tp:taxon-name-part taxon-name-part-type="species" reg="dura">dura</tp:taxon-name-part></tp:taxon-name></italic> Maas Geest. &amp; Hauskn., recorded in Europe, also has a dark brown to greyish-brown pileus, but can be distinguished from <italic><tp:taxon-name><tp:taxon-name-part taxon-name-part-type="genus" reg="Mycena">M.</tp:taxon-name-part><tp:taxon-name-part taxon-name-part-type="species" reg="rufobrunnea">rufobrunnea</tp:taxon-name-part></tp:taxon-name></italic> in having a white stipe and having pleurocystidia (<xref ref-type="bibr" rid="B33">Robich 2003</xref>; <xref ref-type="bibr" rid="B2">Aronsen and Læssøe 2016</xref>). <italic><tp:taxon-name><tp:taxon-name-part taxon-name-part-type="genus" reg="Mycena">Mycena</tp:taxon-name-part><tp:taxon-name-part taxon-name-part-type="species" reg="kuehneriana">kuehneriana</tp:taxon-name-part></tp:taxon-name></italic> A.H. Sm., which is recorded from the United States and Canada, is distinguished from <italic><tp:taxon-name><tp:taxon-name-part taxon-name-part-type="genus" reg="Mycena">M.</tp:taxon-name-part><tp:taxon-name-part taxon-name-part-type="species" reg="rufobrunnea">rufobrunnea</tp:taxon-name-part></tp:taxon-name></italic> in that its pileus is pale avellaneous with rose and lilac, almost white when faded and the spores are obviously smaller (5–6 × 2–3 μm) (<xref ref-type="bibr" rid="B36">Smith 1947</xref>; <xref ref-type="bibr" rid="B23">Maas Geesteranus 1992a</xref>, <xref ref-type="bibr" rid="B24">1992b</xref>). <italic><tp:taxon-name><tp:taxon-name-part taxon-name-part-type="genus" reg="Mycena">Mycena</tp:taxon-name-part><tp:taxon-name-part taxon-name-part-type="species" reg="clarkeana">clarkeana</tp:taxon-name-part></tp:taxon-name></italic> Grgur. and <italic><tp:taxon-name><tp:taxon-name-part taxon-name-part-type="genus" reg="Mycena">M.</tp:taxon-name-part><tp:taxon-name-part taxon-name-part-type="species" reg="nullawarrensis">nullawarrensis</tp:taxon-name-part></tp:taxon-name></italic> Grgur., described from Australia, are similar to <italic><tp:taxon-name><tp:taxon-name-part taxon-name-part-type="genus" reg="Mycena">M.</tp:taxon-name-part><tp:taxon-name-part taxon-name-part-type="species" reg="rufobrunnea">rufobrunnea</tp:taxon-name-part></tp:taxon-name></italic> in having a reddish-brown pileus, but both species have broader spores and possess pleurocystidia (<xref ref-type="bibr" rid="B9">Grgurinovic 2003</xref>). <italic><tp:taxon-name><tp:taxon-name-part taxon-name-part-type="genus" reg="Mycena">Mycena</tp:taxon-name-part><tp:taxon-name-part taxon-name-part-type="species" reg="cahaya">cahaya</tp:taxon-name-part></tp:taxon-name></italic> A.L.C. Chew &amp; Desjardin, <italic><tp:taxon-name><tp:taxon-name-part taxon-name-part-type="genus" reg="Mycena">M.</tp:taxon-name-part><tp:taxon-name-part taxon-name-part-type="species" reg="seminau">seminau</tp:taxon-name-part></tp:taxon-name></italic> A.L.C. Chew &amp; Desjardin and <italic><tp:taxon-name><tp:taxon-name-part taxon-name-part-type="genus" reg="Mycena">M.</tp:taxon-name-part><tp:taxon-name-part taxon-name-part-type="species" reg="sinar">sinar</tp:taxon-name-part></tp:taxon-name></italic> A.L.C. Chew &amp; Desjardin, known from Malaysia, resemble <italic><tp:taxon-name><tp:taxon-name-part taxon-name-part-type="genus" reg="Mycena">M.</tp:taxon-name-part><tp:taxon-name-part taxon-name-part-type="species" reg="rufobrunnea">rufobrunnea</tp:taxon-name-part></tp:taxon-name></italic> owing to the brown pileus, but differ in having adnate to subdecurrent lamellae, a yellowish-grey or brownish-orange stem, mucronate cheilocystidia and lack caulocystidia (<xref ref-type="bibr" rid="B4">Chew et al. 2014</xref>). Microscopically, utriform or clavate cheilocystidia and absence of pleurocystidia are key characteristics of <italic><tp:taxon-name><tp:taxon-name-part taxon-name-part-type="genus" reg="Mycena">M.</tp:taxon-name-part><tp:taxon-name-part taxon-name-part-type="species" reg="rufobrunnea">rufobrunnea</tp:taxon-name-part></tp:taxon-name></italic>. <italic><tp:taxon-name><tp:taxon-name-part taxon-name-part-type="genus" reg="Mycena">Mycena</tp:taxon-name-part><tp:taxon-name-part taxon-name-part-type="species" reg="diosma">diosma</tp:taxon-name-part></tp:taxon-name></italic> Krieglst. &amp; Schwöbel has similar cheilocystidia and pleurocystidia are absent or rare, but it has a strongly hygrophanous pileus and a remarkable change in colour (<xref ref-type="bibr" rid="B33">Robich 2003</xref>; <xref ref-type="bibr" rid="B2">Aronsen and Læssøe 2016</xref>). <italic><tp:taxon-name><tp:taxon-name-part taxon-name-part-type="genus" reg="Mycena">Mycena</tp:taxon-name-part><tp:taxon-name-part taxon-name-part-type="species" reg="pura">pura</tp:taxon-name-part></tp:taxon-name></italic>, <italic><tp:taxon-name><tp:taxon-name-part taxon-name-part-type="genus" reg="Mycena">M.</tp:taxon-name-part><tp:taxon-name-part taxon-name-part-type="species" reg="sirayuktha">sirayuktha</tp:taxon-name-part></tp:taxon-name></italic> and <italic><tp:taxon-name><tp:taxon-name-part taxon-name-part-type="genus" reg="Mycena">M.</tp:taxon-name-part><tp:taxon-name-part taxon-name-part-type="species" reg="vinacea">vinacea</tp:taxon-name-part></tp:taxon-name></italic> Cleland have similar cheilocystidia, but are easily distinguished from <italic><tp:taxon-name><tp:taxon-name-part taxon-name-part-type="genus" reg="Mycena">M.</tp:taxon-name-part><tp:taxon-name-part taxon-name-part-type="species" reg="rufobrunnea">rufobrunnea</tp:taxon-name-part></tp:taxon-name></italic> by the presence of pleurocystidia (<xref ref-type="bibr" rid="B30">Perry 2002</xref>; <xref ref-type="bibr" rid="B9">Grgurinovic 2003</xref>; <xref ref-type="bibr" rid="B33">Robich 2003</xref>; <xref ref-type="bibr" rid="B1">Aravindakshan and Manimohan 2015</xref>; <xref ref-type="bibr" rid="B2">Aronsen and Læssøe 2016</xref>; <xref ref-type="bibr" rid="B25">Na 2019</xref>).</p><fig id="F6" position="float" orientation="portrait"><object-id xmlns:xlink="http://www.w3.org/1999/xlink" content-type="doi" xlink:type="simple">10.3897/mycokeys.93.86580.figure6</object-id><object-id xmlns:xlink="http://www.w3.org/1999/xlink" content-type="arpha" xlink:type="simple">6D16973F-663A-5227-B2E2-C5111E1AE68B</object-id><label>Figure 6.</label><caption><p>Basidiomata of <italic><tp:taxon-name><tp:taxon-name-part taxon-name-part-type="genus" reg="Mycena">Mycena</tp:taxon-name-part><tp:taxon-name-part taxon-name-part-type="species" reg="rufobrunnea">rufobrunnea</tp:taxon-name-part></tp:taxon-name></italic> Z.W. Liu, Y.P. Ge &amp; Q. Na <bold>a, b</bold><italic>FFAAS0414</italic><bold>c, d</bold><italic>FFAAS0415</italic><bold>e–h</bold><italic>FFAAS0416</italic>, holotype. Scale bars: 10 mm (<bold>a–h</bold>). Photographs <bold>a–h</bold> by Qin Na.</p></caption><graphic xmlns:xlink="http://www.w3.org/1999/xlink" xlink:href="mycokeys-93-023-g006.jpg" position="float" orientation="portrait" xlink:type="simple" id="oo_749270.jpg"><uri content-type="original_file" xlink:type="simple">https://binary.pensoft.net/fig/749270</uri></graphic></fig><fig id="F7" position="float" orientation="portrait"><object-id xmlns:xlink="http://www.w3.org/1999/xlink" content-type="doi" xlink:type="simple">10.3897/mycokeys.93.86580.figure7</object-id><object-id xmlns:xlink="http://www.w3.org/1999/xlink" content-type="arpha" xlink:type="simple">CB5376F4-6810-5CAE-87BF-6693AAC58223</object-id><label>Figure 7.</label><caption><p>Microscopic features of <italic><tp:taxon-name><tp:taxon-name-part taxon-name-part-type="genus" reg="Mycena">Mycena</tp:taxon-name-part><tp:taxon-name-part taxon-name-part-type="species" reg="rufobrunnea">rufobrunnea</tp:taxon-name-part></tp:taxon-name></italic> (<italic>FFAAS0416</italic>, holotype) <bold>a–d</bold> basidiospores <bold>e</bold> basidia <bold>f–l</bold> cheilocystidia <bold>m</bold> lamellar trama <bold>n</bold> pileipellis and <italic>hypodermium</italic><bold>o</bold> stipitipellis and caulocystidia. Scale bars: 5 μm (<bold>a–d</bold>); 20 μm (<bold>e–o</bold>).</p></caption><graphic xmlns:xlink="http://www.w3.org/1999/xlink" xlink:href="mycokeys-93-023-g007.jpg" position="float" orientation="portrait" xlink:type="simple" id="oo_749271.jpg"><uri content-type="original_file" xlink:type="simple">https://binary.pensoft.net/fig/749271</uri></graphic></fig><fig id="F8" position="float" orientation="portrait"><object-id xmlns:xlink="http://www.w3.org/1999/xlink" content-type="doi" xlink:type="simple">10.3897/mycokeys.93.86580.figure8</object-id><object-id xmlns:xlink="http://www.w3.org/1999/xlink" content-type="arpha" xlink:type="simple">3BE4DA5C-2A0F-55BB-88F2-1B7B4BA67E00</object-id><label>Figure 8.</label><caption><p>Morphological features of <italic><tp:taxon-name><tp:taxon-name-part taxon-name-part-type="genus" reg="Mycena">Mycena</tp:taxon-name-part><tp:taxon-name-part taxon-name-part-type="species" reg="rufobrunnea">rufobrunnea</tp:taxon-name-part></tp:taxon-name></italic> (<italic>FFAAS0416</italic>, holotype) <bold>a</bold> basidiomata <bold>b</bold> basidia <bold>c</bold> cheilocystidia <bold>d</bold> basidiospores <bold>e</bold> stipitipellis and caulocystidia <bold>f</bold> pileipellis and hypodermium. Scale bars: 10 mm (<bold>a</bold>); 10 μm (<bold>b–f</bold>). Drawings by Zewei Liu.</p></caption><graphic xmlns:xlink="http://www.w3.org/1999/xlink" xlink:href="mycokeys-93-023-g008.jpg" position="float" orientation="portrait" xlink:type="simple" id="oo_749272.jpg"><uri content-type="original_file" xlink:type="simple">https://binary.pensoft.net/fig/749272</uri></graphic></fig></tp:treatment-sec><ref-list><ref id="B36"><mixed-citation xmlns:xlink="http://www.w3.org/1999/xlink" xlink:type="simple"><person-group><name name-style="western"><surname>Smith</surname><given-names>AH</given-names></name></person-group> (<year>1947</year>) <source>North American species of <italic><tp:taxon-name><tp:taxon-name-part taxon-name-part-type="genus">Mycena</tp:taxon-name-part></tp:taxon-name></italic>.</source><publisher-name>Unversity of Michigan Press</publisher-name>, <publisher-loc>Ann Arbor, Michigan</publisher-loc>, <size units="page">687 pp</size>.</mixed-citation></ref><ref id="B23"><mixed-citation xmlns:xlink="http://www.w3.org/1999/xlink" xlink:type="simple"><person-group><name name-style="western"><surname>Maas Geesteranus</surname><given-names>RA</given-names></name></person-group> (<year>1992a</year>) <tp:taxon-name><tp:taxon-name-part taxon-name-part-type="genus">Mycenas</tp:taxon-name-part></tp:taxon-name> of the Northern Hemisphere I. Studies in <tp:taxon-name><tp:taxon-name-part taxon-name-part-type="genus">Mycenas</tp:taxon-name-part></tp:taxon-name> and other papers. Proceedings van de Koninklijke Nederlandse Akademie van Wetenschappen, Amsterdam, North-Holland.</mixed-citation></ref><ref id="B24"><mixed-citation xmlns:xlink="http://www.w3.org/1999/xlink" xlink:type="simple"><person-group><name name-style="western"><surname>Maas Geesteranus</surname><given-names>RA</given-names></name></person-group> (<year>1992b</year>) <tp:taxon-name><tp:taxon-name-part taxon-name-part-type="genus">Mycenas</tp:taxon-name-part></tp:taxon-name> of the Northern Hemisphere II. Conspectus of the <tp:taxon-name><tp:taxon-name-part taxon-name-part-type="genus">Mycenas</tp:taxon-name-part></tp:taxon-name> of the Northern Hemisphere. Proceedings van de Koninklijke Nederlandse Akademie van Wetenschappen, Amsterdam, North-Holland.</mixed-citation></ref><ref id="B9"><mixed-citation xmlns:xlink="http://www.w3.org/1999/xlink" xlink:type="simple"><person-group><name name-style="western"><surname>Grgurinovic</surname><given-names>CA</given-names></name></person-group> (<year>2003</year>) The Genus <italic><tp:taxon-name><tp:taxon-name-part taxon-name-part-type="genus">Mycena</tp:taxon-name-part></tp:taxon-name></italic> in south-eastern Australia. Fungal Diversity Press, 329 pp.</mixed-citation></ref><ref id="B33"><mixed-citation xmlns:xlink="http://www.w3.org/1999/xlink" xlink:type="simple"><person-group><name name-style="western"><surname>Robich</surname><given-names>G</given-names></name></person-group> (<year>2003</year>) <source><italic><tp:taxon-name><tp:taxon-name-part taxon-name-part-type="genus">Mycena</tp:taxon-name-part></tp:taxon-name></italic> D’Europa.</source><publisher-name>Associazione Micologica Bresadola</publisher-name>, <publisher-loc>Fondazione Centro Studi Micologici, Trento, Vicenza</publisher-loc>, <size units="page">728 pp</size>.</mixed-citation></ref><ref id="B4"><mixed-citation xmlns:xlink="http://www.w3.org/1999/xlink" xlink:type="simple"><person-group><name name-style="western"><surname>Chew</surname><given-names>AL</given-names></name><name name-style="western"><surname>Tan</surname><given-names>YS</given-names></name><name name-style="western"><surname>Desjardin</surname><given-names>DE</given-names></name><name name-style="western"><surname>Musa</surname><given-names>MY</given-names></name><name name-style="western"><surname>Sabaratnam</surname><given-names>V</given-names></name></person-group> (<year>2014</year>) <article-title>Four new bioluminescent taxa of <tp:taxon-name><tp:taxon-name-part taxon-name-part-type="genus">Mycena</tp:taxon-name-part><tp:taxon-name-part taxon-name-part-type="infraspecific-rank">sect.</tp:taxon-name-part><tp:taxon-name-part taxon-name-part-type="section">Calodontes</tp:taxon-name-part></tp:taxon-name> from Peninsular Malaysia.</article-title><source>Mycologia</source><volume>106</volume>(<issue>5</issue>): <fpage>976</fpage>–<lpage>988</lpage>. <ext-link xlink:href="10.3852/13-274" ext-link-type="doi" xlink:type="simple">https://doi.org/10.3852/13-274</ext-link></mixed-citation></ref><ref id="B2"><mixed-citation xmlns:xlink="http://www.w3.org/1999/xlink" xlink:type="simple"><person-group><name name-style="western"><surname>Aronsen</surname><given-names>A</given-names></name><name name-style="western"><surname>Læssøe</surname><given-names>T</given-names></name></person-group> (<year>2016</year>) <source>The Genus <italic><tp:taxon-name><tp:taxon-name-part taxon-name-part-type="genus">Mycena</tp:taxon-name-part></tp:taxon-name></italic> s.l. <tp:taxon-name><tp:taxon-name-part taxon-name-part-type="kingdom">Fungi</tp:taxon-name-part></tp:taxon-name> of Northern Europe Vol. 5.</source><publisher-name>Narayana Press</publisher-name>, <publisher-loc>Gylling, Denmark</publisher-loc>, <size units="page">373 pp</size>.</mixed-citation></ref><ref id="B30"><mixed-citation xmlns:xlink="http://www.w3.org/1999/xlink" xlink:type="simple"><person-group><name name-style="western"><surname>Perry</surname><given-names>BA</given-names></name></person-group> (<year>2002</year>) A taxonomic investigation of <italic><tp:taxon-name><tp:taxon-name-part taxon-name-part-type="genus">Mycena</tp:taxon-name-part></tp:taxon-name></italic> in California. PhD Thesis, San Francisco State University, San Francisco.</mixed-citation></ref><ref id="B1"><mixed-citation xmlns:xlink="http://www.w3.org/1999/xlink" xlink:type="simple"><person-group><name name-style="western"><surname>Aravindakshan</surname><given-names>DM</given-names></name><name name-style="western"><surname>Manimohan</surname><given-names>P</given-names></name></person-group> (<year>2015</year>) <italic><tp:taxon-name><tp:taxon-name-part taxon-name-part-type="genus">Mycenas</tp:taxon-name-part></tp:taxon-name></italic> of Kerala. PhD Thesis, University of Calicut, Kerala, India. <ext-link xlink:href="10.13140/RG.2.1.2116.4003" ext-link-type="doi" xlink:type="simple">http://dx.doi.org/10.13140/RG.2.1.2116.4003</ext-link></mixed-citation></ref><ref id="B25"><mixed-citation xmlns:xlink="http://www.w3.org/1999/xlink" xlink:type="simple"><person-group><name name-style="western"><surname>Na</surname><given-names>Q</given-names></name></person-group> (<year>2019</year>) Taxonomy and Molecular Phylogeny of <italic><tp:taxon-name><tp:taxon-name-part taxon-name-part-type="genus">Mycena</tp:taxon-name-part></tp:taxon-name></italic> in China. PhD Thesis, Jilin Agriculture University, Jilin, China. <ext-link xlink:href="10.27163/d.cnki.gjlnu.2019.000016" ext-link-type="doi" xlink:type="simple">https://doi.org/10.27163/d.cnki.gjlnu.2019.000016</ext-link></mixed-citation></ref></ref-list></tp:taxon-treatment>
