# Supplementary material for: ﻿Four new species of Mycenasect.Calodontes (Agaricales, Mycenaceae) from northeast China
Source: MycoKeys. 2022 Sep 27;93:23–56. doi: 10.3897/mycokeys.93.86580 (PMC9849094; doi:10.3897/mycokeys.93.86580)
Supplement: XML Treatment for Mycena shengshanensis [file mycokeys.93.86580-treatment3.xml]

<!DOCTYPE tp:taxon-treatment
  PUBLIC "-//TaxonX//DTD Taxonomic Treatment Publishing DTD v0 20100105//EN" "tax-treatment-NSO.dtd">
<tp:taxon-treatment xmlns:tp="http://www.plazi.org/taxpub"><tp:treatment-meta><kwd-group><label>Taxon classification</label><kwd>
                <named-content content-type="kingdom">Fungi</named-content>
              </kwd><kwd>
                <named-content content-type="order">Agaricales</named-content>
              </kwd><kwd>
                <named-content content-type="family">Mycenaceae</named-content>
              </kwd></kwd-group><mixed-citation publication-type="journal"><person-group><name><surname>Liu</surname><given-names>Zewei</given-names></name><name><surname>Ge</surname><given-names>Yupeng</given-names></name><name><surname>Zeng</surname><given-names>Hui</given-names></name><name><surname>Cheng</surname><given-names>Xianhao</given-names></name><name><surname>Na</surname><given-names>Qin</given-names></name></person-group><article-title>﻿Four new species of <tp:taxon-name><tp:taxon-name-part taxon-name-part-type="genus" reg="Mycena">Mycena</tp:taxon-name-part><tp:taxon-name-part taxon-name-part-type="infraspecific-rank">sect.</tp:taxon-name-part><tp:taxon-name-part taxon-name-part-type="section" reg="Calodontes">Calodontes</tp:taxon-name-part></tp:taxon-name> (<tp:taxon-name><tp:taxon-name-part taxon-name-part-type="order">Agaricales</tp:taxon-name-part></tp:taxon-name>, <tp:taxon-name><tp:taxon-name-part taxon-name-part-type="family">Mycenaceae</tp:taxon-name-part></tp:taxon-name>) from northeast China</article-title><source>MycoKeys</source><day>27</day><month>09</month><year>2022</year><volume>93</volume><fpage>23</fpage><lpage>56</lpage><pub-id pub-id-type="doi">10.3897/mycokeys.93.86580</pub-id></mixed-citation></tp:treatment-meta><tp:nomenclature><label>﻿</label><tp:taxon-name>
              <object-id xmlns:xlink="http://www.w3.org/1999/xlink" content-type="arpha" xlink:type="simple">53D69B3C-50BD-5DF4-8FBD-BF102F7EE427</object-id>
              <tp:taxon-name-part taxon-name-part-type="genus" reg="Mycena">Mycena</tp:taxon-name-part>
              <tp:taxon-name-part taxon-name-part-type="species" reg="shengshanensis">shengshanensis</tp:taxon-name-part>
              <object-id xmlns:xlink="http://www.w3.org/1999/xlink" content-type="mycobank" xlink:type="simple">MycoBank No: 843979</object-id>
            </tp:taxon-name><tp:taxon-authority>Z.W. Liu, Y.P. Ge &amp; Q. Na, sp. nov.</tp:taxon-authority><xref ref-type="fig" rid="F9">Figs 9</xref><xref ref-type="fig" rid="F10">, 10</xref><xref ref-type="fig" rid="F11">, 11</xref><xref ref-type="fig" rid="F12">, 12</xref></tp:nomenclature><tp:treatment-sec sec-type="diagnosis" id="SECID0EF3DI"><title>Diagnosis.</title><p>Pileus brown to violet-brown at centre, disc light brown to dull red. Cheilocystidia clavate with slightly inflated apex, thick-walled. Pleurocystidia absent. Caulocystidia clavate with tapered apices, apex to middle thick-walled. Scattered to gregarious under <italic><tp:taxon-name><tp:taxon-name-part taxon-name-part-type="genus" reg="Larix">Larix</tp:taxon-name-part><tp:taxon-name-part taxon-name-part-type="species" reg="gmelinii">gmelinii</tp:taxon-name-part></tp:taxon-name></italic>.</p></tp:treatment-sec><tp:treatment-sec sec-type="Holotype" id="SECID0EW3DI"><title>Holotype.</title><p>China. Heilongjiang Province: Shengshan National Nature Reserve, Heihe City, <named-content xmlns:xlink="http://www.w3.org/1999/xlink" content-type="dwc:verbatimCoordinates" xlink:type="simple"><named-content content-type="geo-json" specific-use="{&#34;type&#34;:&#34;Point&#34;,&#34;coordinates&#34;:[126.794167,49.629167]}" id="NCID0E63DI" xlink:type="simple">49°37'45"N, 126°47'39"E</named-content></named-content>, 23 August 2021, Zewei Liu, Yupeng Ge, Qin Na and Shixin Wang, <italic>FFAAS0424</italic> (collection number MY0686).</p></tp:treatment-sec><tp:treatment-sec sec-type="etymology" id="SECID0EG4DI"><title>Etymology.</title><p>Refers to the type locality.</p></tp:treatment-sec><tp:treatment-sec sec-type="description" id="SECID0EL4DI"><title>Description.</title><p><bold><italic>Pileus</italic></bold> 13–26 mm in diam., when young parabolic to convex, with obtuse umbo at centre, then plano-convex, margin wavy and revolute, at times cracked at mature; centre light brown (7D5–7D6), brown (7E4–7E8), dark brown (8F5–8F6), violet brown (11F4–11F6), disc paler to light brown (7D4–7D5), brown (7E5–7E6), greyish-brown (8D3), reddish-brown (8D4, 8E4), brownish-grey (11C2), dull red (11C3), margin whitish; striate indistinct, brownish-orange (7C3), greyish-brown (7D3), reddish-grey (12D2), greyish-ruby (12E3–12E5), towards the centre up to 1/3–1/2 diam.; surface slightly moist, smooth. <bold><italic>Context</italic></bold> white, 1–2 mm thick, fragile. <bold><italic>Lamellae</italic></bold> sinuate to subdecurrent, 19–25 reaching the stipe, 1–3 tiers of lamellulae, white, irregularly intervenose, edge concolorous, wavy and slightly serrulate. <bold><italic>Stipe</italic></bold> 26–42 × 2–4 mm, central, cylindrical, apex reddish-brown (8E4–8E5), greyish-ruby (12E4–12E5), greyish-brown (11F3), violet brown (11F4–11F5), dark ruby (12F4–12F5), lower part paler to brownish-grey (7C2), brownish-orange (7C3), greyish-brown (11E3), greyish-ruby (12E3), base darker to brown (7E5), reddish-brown (8E4–8E5), greyish-brown (11F3), violet brown (11F4–11F5), greyish-ruby (12E3), dark ruby (12F6–12F8), fragile, hollow, base swollen with white fibrils. <bold><italic>Odour</italic></bold> raphanoid, <bold><italic>taste</italic></bold> indistinct.</p><p><bold><italic>Basidiospores</italic></bold> (60/3/2) (5.9)6.1–6.9–8.1(8.7) × 3.4–4.0–4.4(4.7) μm [Q = 1.62–1.93 (1.97), Q = 1.75 ± 0.09] [holotype (40/2/1) 6.1–7.0–8.2(8.7) × 3.4–4.0–4.4(4.7) μm, Q = (1.62)1.65–1.93(1.97), Q = 1.77 ± 0.08], elongated ellipsoid, colourless, smooth, thin-walled, amyloid. <bold><italic>Basidia</italic></bold> 22–32 × 6–8 μm, 4-spored, clavate, hyaline, sterigmata 3–4 μm in length. <bold><italic>Cheilocystidia</italic></bold> moderately thick-walled (0.5–0.6 μm), clavate with slightly inflated apex, 25–63 × 6–12 μm, hyaline. <bold><italic>Pleurocystidia</italic></bold> absent. <bold><italic>Pileipellis</italic></bold> a cutis composed of three to four layers of cylindrical cells, 24–57 × 3–5 μm, smooth and thin-walled; terminal cells cylindrical, apically narrow, 28–49 μm in length, apex 1–3 μm and base 2–5 μm in diam., thin-walled, hyaline. <bold><italic><tp:taxon-name><tp:taxon-name-part taxon-name-part-type="genus" reg="Hypodermium">Hypodermium</tp:taxon-name-part></tp:taxon-name></italic></bold> formed by fusiform to subglobose hyphae, 19–53 × 13–30 μm, thin-walled, hyaline. <bold><italic>Lamellar trama</italic></bold> subregular, weakly dextrinoid to dextrinoid. <bold><italic>Stipitipellis</italic></bold> a cutis composed of hyphae 4–9 μm in diam., smooth, thin-walled; <bold><italic>caulocystidia</italic></bold> 22–61 × 5–20 μm, clavate with tapered apices, apex to middle thick-walled, smooth, hyaline. <bold><italic><tp:taxon-name><tp:taxon-name-part taxon-name-part-type="genus" reg="Clamps">Clamps</tp:taxon-name-part></tp:taxon-name></italic></bold> present in all tissues.</p></tp:treatment-sec><tp:treatment-sec sec-type="habitat" id="SECID0ER6DI"><title>Habitat.</title><p>Scattered to gregarious on the litter layer in <italic><tp:taxon-name><tp:taxon-name-part taxon-name-part-type="genus" reg="Larix">Larix</tp:taxon-name-part><tp:taxon-name-part taxon-name-part-type="species" reg="gmelinii">gmelinii</tp:taxon-name-part></tp:taxon-name></italic>.</p></tp:treatment-sec><tp:treatment-sec sec-type="distribution" id="SECID0EDAAK"><title>Known distribution.</title><p>Heilongjiang Province, China.</p></tp:treatment-sec><tp:treatment-sec sec-type="material" id="SECID0EIAAK"><title>Additional material examined.</title><p>China. Heilongjiang Province: Shengshan National Nature Reserve, Heihe City, 23 August 2021, Zewei Liu, Yupeng Ge, Qin Na and Shixin Wang, <italic>FFAAS0425</italic> (collection number MY0687).</p></tp:treatment-sec><tp:treatment-sec sec-type="notes" id="SECID0EQAAK"><title>Notes.</title><p>In sect. <tp:taxon-name><tp:taxon-name-part taxon-name-part-type="genus" reg="Mycena"/><tp:taxon-name-part taxon-name-part-type="section" reg="Calodontes">Calodontes</tp:taxon-name-part></tp:taxon-name>, <italic><tp:taxon-name><tp:taxon-name-part taxon-name-part-type="genus" reg="Mycena">M.</tp:taxon-name-part><tp:taxon-name-part taxon-name-part-type="species" reg="diosma">diosma</tp:taxon-name-part></tp:taxon-name></italic>, <italic><tp:taxon-name><tp:taxon-name-part taxon-name-part-type="genus" reg="Mycena">M.</tp:taxon-name-part><tp:taxon-name-part taxon-name-part-type="species" reg="pearsoniana">pearsoniana</tp:taxon-name-part></tp:taxon-name></italic> and <italic><tp:taxon-name><tp:taxon-name-part taxon-name-part-type="genus" reg="Mycena">M.</tp:taxon-name-part><tp:taxon-name-part taxon-name-part-type="species" reg="yuezhuoi">yuezhuoi</tp:taxon-name-part></tp:taxon-name></italic> also have clavate cheilocystidia with a slightly inflated apex and lack pleurocystidia, similar to <italic><tp:taxon-name><tp:taxon-name-part taxon-name-part-type="genus" reg="Mycena">M.</tp:taxon-name-part><tp:taxon-name-part taxon-name-part-type="species" reg="shengshanensis">shengshanensis</tp:taxon-name-part></tp:taxon-name></italic>, but <italic><tp:taxon-name><tp:taxon-name-part taxon-name-part-type="genus" reg="Mycena">M.</tp:taxon-name-part><tp:taxon-name-part taxon-name-part-type="species" reg="diosma">diosma</tp:taxon-name-part></tp:taxon-name></italic> differs in pileus characters, <italic><tp:taxon-name><tp:taxon-name-part taxon-name-part-type="genus" reg="Mycena">M.</tp:taxon-name-part><tp:taxon-name-part taxon-name-part-type="species" reg="pearsoniana">pearsoniana</tp:taxon-name-part></tp:taxon-name></italic> has inamyloid spores and <italic><tp:taxon-name><tp:taxon-name-part taxon-name-part-type="genus" reg="Mycena">M.</tp:taxon-name-part><tp:taxon-name-part taxon-name-part-type="species" reg="yuezhuoi">yuezhuoi</tp:taxon-name-part></tp:taxon-name></italic> has a more purple pileus and subcellular lamellar trama (<xref ref-type="bibr" rid="B33">Robich 2003</xref>; <xref ref-type="bibr" rid="B2">Aronsen and Læssøe 2016</xref>; <xref ref-type="bibr" rid="B25">Na 2019</xref>; <xref ref-type="bibr" rid="B21">Liu et al. 2021</xref>). Clavate cheilocystidia are also present in <italic><tp:taxon-name><tp:taxon-name-part taxon-name-part-type="genus" reg="Mycena">M.</tp:taxon-name-part><tp:taxon-name-part taxon-name-part-type="species" reg="luteovariegata">luteovariegata</tp:taxon-name-part></tp:taxon-name></italic> and <italic><tp:taxon-name><tp:taxon-name-part taxon-name-part-type="genus" reg="Mycena">M.</tp:taxon-name-part><tp:taxon-name-part taxon-name-part-type="species" reg="pura">pura</tp:taxon-name-part></tp:taxon-name></italic>, but these species differ in having pleurocystidia (<xref ref-type="bibr" rid="B30">Perry 2002</xref>; <xref ref-type="bibr" rid="B33">Robich 2003</xref>; <xref ref-type="bibr" rid="B13">Harder et al. 2013</xref>; <xref ref-type="bibr" rid="B2">Aronsen and Læssøe 2016</xref>; <xref ref-type="bibr" rid="B25">Na 2019</xref>). Macroscopically, several species in sect. <tp:taxon-name><tp:taxon-name-part taxon-name-part-type="genus" reg="Mycena"/><tp:taxon-name-part taxon-name-part-type="section" reg="Calodontes">Calodontes</tp:taxon-name-part></tp:taxon-name> also have a brown with reddish or violet pileus or stipe (<xref ref-type="bibr" rid="B36">Smith 1947</xref>; <xref ref-type="bibr" rid="B23">Maas Geesteranus 1992a</xref>, <xref ref-type="bibr" rid="B24">1992b</xref>; <xref ref-type="bibr" rid="B9">Grgurinovic 2003</xref>; <xref ref-type="bibr" rid="B33">Robich 2003</xref>; <xref ref-type="bibr" rid="B2">Aronsen and Læssøe 2016</xref>). <italic><tp:taxon-name><tp:taxon-name-part taxon-name-part-type="genus" reg="Mycena">Mycena</tp:taxon-name-part><tp:taxon-name-part taxon-name-part-type="species" reg="dura">dura</tp:taxon-name-part></tp:taxon-name></italic>, <italic><tp:taxon-name><tp:taxon-name-part taxon-name-part-type="genus" reg="Mycena">M.</tp:taxon-name-part><tp:taxon-name-part taxon-name-part-type="species" reg="kuehneriana">kuehneriana</tp:taxon-name-part></tp:taxon-name></italic> and <italic><tp:taxon-name><tp:taxon-name-part taxon-name-part-type="genus" reg="Mycena">M.</tp:taxon-name-part><tp:taxon-name-part taxon-name-part-type="species" reg="nullawarrensis">nullawarrensis</tp:taxon-name-part></tp:taxon-name></italic> are distinguished by basidiospore size (<xref ref-type="bibr" rid="B36">Smith 1947</xref>; <xref ref-type="bibr" rid="B23">Maas Geesteranus 1992a</xref>, <xref ref-type="bibr" rid="B24">1992b</xref>; <xref ref-type="bibr" rid="B9">Grgurinovic 2003</xref>; <xref ref-type="bibr" rid="B33">Robich 2003</xref>; <xref ref-type="bibr" rid="B2">Aronsen and Læssøe 2016</xref>). Two species, <italic><tp:taxon-name><tp:taxon-name-part taxon-name-part-type="genus" reg="Mycena">M.</tp:taxon-name-part><tp:taxon-name-part taxon-name-part-type="species" reg="seminau">seminau</tp:taxon-name-part></tp:taxon-name></italic> and <italic><tp:taxon-name><tp:taxon-name-part taxon-name-part-type="genus" reg="Mycena">M.</tp:taxon-name-part><tp:taxon-name-part taxon-name-part-type="species" reg="sirayuktha">sirayuktha</tp:taxon-name-part></tp:taxon-name></italic>, reported from Southeast Asia, are similar to <italic><tp:taxon-name><tp:taxon-name-part taxon-name-part-type="genus" reg="Mycena">M.</tp:taxon-name-part><tp:taxon-name-part taxon-name-part-type="species" reg="shengshanensis">shengshanensis</tp:taxon-name-part></tp:taxon-name></italic> owing to the brown pileus, but they differ in having gelatinised or sometimes mucronate cheilocystidia and caulocystidia have not been observed (<xref ref-type="bibr" rid="B4">Chew et al. 2014</xref>; <xref ref-type="bibr" rid="B1">Aravindakshan and Manimohan 2015</xref>). Fusiform, obclavate, ovate and clavate cheilocystidia with a subcapitate protuberance were observed occasionally, but clavate cheilocystidia with a slightly inflated apex represented the predominant morphological type in <italic><tp:taxon-name><tp:taxon-name-part taxon-name-part-type="genus" reg="Mycena">M.</tp:taxon-name-part><tp:taxon-name-part taxon-name-part-type="species" reg="shengshanensis">shengshanensis</tp:taxon-name-part></tp:taxon-name></italic> (Fig. <xref ref-type="fig" rid="F12">12</xref>).</p><fig id="F9" position="float" orientation="portrait"><object-id xmlns:xlink="http://www.w3.org/1999/xlink" content-type="doi" xlink:type="simple">10.3897/mycokeys.93.86580.figure9</object-id><object-id xmlns:xlink="http://www.w3.org/1999/xlink" content-type="arpha" xlink:type="simple">F6835E0F-FF10-5849-8D79-AA9E81BA9A4B</object-id><label>Figure 9.</label><caption><p>Basidiomata of <italic><tp:taxon-name><tp:taxon-name-part taxon-name-part-type="genus" reg="Mycena">Mycena</tp:taxon-name-part><tp:taxon-name-part taxon-name-part-type="species" reg="shengshanensis">shengshanensis</tp:taxon-name-part></tp:taxon-name></italic> Z.W. Liu, Y.P. Ge &amp; Q. Na <bold>a–d</bold><italic>FFAAS0424</italic>, holotype <bold>e–h</bold><italic>FFAAS0425</italic> Scale bars: 10 mm (<bold>a–h</bold>). Photographs <bold>a–c, e–g</bold> by Yupeng Ge <bold>d, h</bold> by Zewei Liu.</p></caption><graphic xmlns:xlink="http://www.w3.org/1999/xlink" xlink:href="mycokeys-93-023-g009.jpg" position="float" orientation="portrait" xlink:type="simple" id="oo_749273.jpg"><uri content-type="original_file" xlink:type="simple">https://binary.pensoft.net/fig/749273</uri></graphic></fig><fig id="F10" position="float" orientation="portrait"><object-id xmlns:xlink="http://www.w3.org/1999/xlink" content-type="doi" xlink:type="simple">10.3897/mycokeys.93.86580.figure10</object-id><object-id xmlns:xlink="http://www.w3.org/1999/xlink" content-type="arpha" xlink:type="simple">F11B039A-D83A-50FB-9A4B-87103C601AC0</object-id><label>Figure 10.</label><caption><p>Microscopic features of <italic><tp:taxon-name><tp:taxon-name-part taxon-name-part-type="genus" reg="Mycena">Mycena</tp:taxon-name-part><tp:taxon-name-part taxon-name-part-type="species" reg="shengshanensis">shengshanensis</tp:taxon-name-part></tp:taxon-name></italic> (<italic>FFAAS0424</italic>, holotype) <bold>a–e</bold> basidiospores <bold>f</bold> basidia <bold>g–r</bold> cheilocystidia <bold>s</bold> lamellar trama <bold>t</bold> pileipellis and hypodermium <bold>u</bold> stipitipellis and caulocystidia. Scale bars: 5 μm (<bold>a–e</bold>); 20 μm (<bold>g–r</bold>); 40 μm (<bold>s–u</bold>).</p></caption><graphic xmlns:xlink="http://www.w3.org/1999/xlink" xlink:href="mycokeys-93-023-g010.jpg" position="float" orientation="portrait" xlink:type="simple" id="oo_749274.jpg"><uri content-type="original_file" xlink:type="simple">https://binary.pensoft.net/fig/749274</uri></graphic></fig><fig id="F11" position="float" orientation="portrait"><object-id xmlns:xlink="http://www.w3.org/1999/xlink" content-type="doi" xlink:type="simple">10.3897/mycokeys.93.86580.figure11</object-id><object-id xmlns:xlink="http://www.w3.org/1999/xlink" content-type="arpha" xlink:type="simple">E253B379-1CBE-5876-9BD3-69665DFC28C7</object-id><label>Figure 11.</label><caption><p>Morphological features of <italic><tp:taxon-name><tp:taxon-name-part taxon-name-part-type="genus" reg="Mycena">Mycena</tp:taxon-name-part><tp:taxon-name-part taxon-name-part-type="species" reg="shengshanensis">shengshanensis</tp:taxon-name-part></tp:taxon-name></italic> (<italic>FFAAS0424</italic>, holotype) <bold>a</bold> basidiomata <bold>b</bold> basidia <bold>c</bold> basidiospores <bold>d</bold> cheilocystidia <bold>e</bold> stipitipellis and caulocystidia <bold>f</bold> pileipellis and hypodermium. Scale bars: 10 mm (<bold>a</bold>); 10 μm (<bold>b–f</bold>). Drawings by Zewei Liu.</p></caption><graphic xmlns:xlink="http://www.w3.org/1999/xlink" xlink:href="mycokeys-93-023-g011.jpg" position="float" orientation="portrait" xlink:type="simple" id="oo_749275.jpg"><uri content-type="original_file" xlink:type="simple">https://binary.pensoft.net/fig/749275</uri></graphic></fig><fig id="F12" position="float" orientation="portrait"><object-id xmlns:xlink="http://www.w3.org/1999/xlink" content-type="doi" xlink:type="simple">10.3897/mycokeys.93.86580.figure12</object-id><object-id xmlns:xlink="http://www.w3.org/1999/xlink" content-type="arpha" xlink:type="simple">5AE127AF-C388-5BB2-8077-9AF514D7EBC3</object-id><label>Figure 12.</label><caption><p>Cheilocystidia of <italic><tp:taxon-name><tp:taxon-name-part taxon-name-part-type="genus" reg="Mycena">Mycena</tp:taxon-name-part><tp:taxon-name-part taxon-name-part-type="species" reg="shengshanensis">shengshanensis</tp:taxon-name-part></tp:taxon-name> FFAAS0424</italic>, holotype. Scale bars: 10 μm (<bold>a</bold>).</p></caption><graphic xmlns:xlink="http://www.w3.org/1999/xlink" xlink:href="mycokeys-93-023-g012.jpg" position="float" orientation="portrait" xlink:type="simple" id="oo_749276.jpg"><uri content-type="original_file" xlink:type="simple">https://binary.pensoft.net/fig/749276</uri></graphic></fig></tp:treatment-sec><ref-list><ref id="B33"><mixed-citation xmlns:xlink="http://www.w3.org/1999/xlink" xlink:type="simple"><person-group><name name-style="western"><surname>Robich</surname><given-names>G</given-names></name></person-group> (<year>2003</year>) <source><italic><tp:taxon-name><tp:taxon-name-part taxon-name-part-type="genus">Mycena</tp:taxon-name-part></tp:taxon-name></italic> D’Europa.</source><publisher-name>Associazione Micologica Bresadola</publisher-name>, <publisher-loc>Fondazione Centro Studi Micologici, Trento, Vicenza</publisher-loc>, <size units="page">728 pp</size>.</mixed-citation></ref><ref id="B2"><mixed-citation xmlns:xlink="http://www.w3.org/1999/xlink" xlink:type="simple"><person-group><name name-style="western"><surname>Aronsen</surname><given-names>A</given-names></name><name name-style="western"><surname>Læssøe</surname><given-names>T</given-names></name></person-group> (<year>2016</year>) <source>The Genus <italic><tp:taxon-name><tp:taxon-name-part taxon-name-part-type="genus">Mycena</tp:taxon-name-part></tp:taxon-name></italic> s.l. <tp:taxon-name><tp:taxon-name-part taxon-name-part-type="kingdom">Fungi</tp:taxon-name-part></tp:taxon-name> of Northern Europe Vol. 5.</source><publisher-name>Narayana Press</publisher-name>, <publisher-loc>Gylling, Denmark</publisher-loc>, <size units="page">373 pp</size>.</mixed-citation></ref><ref id="B25"><mixed-citation xmlns:xlink="http://www.w3.org/1999/xlink" xlink:type="simple"><person-group><name name-style="western"><surname>Na</surname><given-names>Q</given-names></name></person-group> (<year>2019</year>) Taxonomy and Molecular Phylogeny of <italic><tp:taxon-name><tp:taxon-name-part taxon-name-part-type="genus">Mycena</tp:taxon-name-part></tp:taxon-name></italic> in China. PhD Thesis, Jilin Agriculture University, Jilin, China. <ext-link xlink:href="10.27163/d.cnki.gjlnu.2019.000016" ext-link-type="doi" xlink:type="simple">https://doi.org/10.27163/d.cnki.gjlnu.2019.000016</ext-link></mixed-citation></ref><ref id="B21"><mixed-citation xmlns:xlink="http://www.w3.org/1999/xlink" xlink:type="simple"><person-group><name name-style="western"><surname>Liu</surname><given-names>ZW</given-names></name><name name-style="western"><surname>Na</surname><given-names>Q</given-names></name><name name-style="western"><surname>Cheng</surname><given-names>XH</given-names></name><name name-style="western"><surname>Wu</surname><given-names>XM</given-names></name><name name-style="western"><surname>Ge</surname><given-names>YP</given-names></name></person-group> (<year>2021</year>) <article-title><italic><tp:taxon-name><tp:taxon-name-part taxon-name-part-type="genus">Mycena</tp:taxon-name-part><tp:taxon-name-part taxon-name-part-type="species">yuezhuoi</tp:taxon-name-part></tp:taxon-name></italic> sp. nov. (<tp:taxon-name><tp:taxon-name-part taxon-name-part-type="family">Mycenaceae</tp:taxon-name-part></tp:taxon-name>, <tp:taxon-name><tp:taxon-name-part taxon-name-part-type="order">Agaricales</tp:taxon-name-part></tp:taxon-name>), a purple species from the peninsula areas of China.</article-title><source>Phytotaxa</source><volume>511</volume>(<issue>2</issue>): <fpage>148</fpage>–<lpage>162</lpage>. <ext-link xlink:href="10.11646/phytotaxa.511.2.3" ext-link-type="doi" xlink:type="simple">https://doi.org/10.11646/phytotaxa.511.2.3</ext-link></mixed-citation></ref><ref id="B30"><mixed-citation xmlns:xlink="http://www.w3.org/1999/xlink" xlink:type="simple"><person-group><name name-style="western"><surname>Perry</surname><given-names>BA</given-names></name></person-group> (<year>2002</year>) A taxonomic investigation of <italic><tp:taxon-name><tp:taxon-name-part taxon-name-part-type="genus">Mycena</tp:taxon-name-part></tp:taxon-name></italic> in California. PhD Thesis, San Francisco State University, San Francisco.</mixed-citation></ref><ref id="B13"><mixed-citation xmlns:xlink="http://www.w3.org/1999/xlink" xlink:type="simple"><person-group><name name-style="western"><surname>Harder</surname><given-names>CB</given-names></name><name name-style="western"><surname>Læssøe</surname><given-names>T</given-names></name><name name-style="western"><surname>Frøslev</surname><given-names>TG</given-names></name><name name-style="western"><surname>Ekelund</surname><given-names>F</given-names></name><name name-style="western"><surname>Rosendahl</surname><given-names>S</given-names></name><name name-style="western"><surname>Kjøller</surname><given-names>R</given-names></name></person-group> (<year>2013</year>) <article-title>A three-gene phylogeny of the <italic><tp:taxon-name><tp:taxon-name-part taxon-name-part-type="genus">Mycena</tp:taxon-name-part><tp:taxon-name-part taxon-name-part-type="species">pura</tp:taxon-name-part></tp:taxon-name></italic> complex reveals 11 phylogenetic species and shows ITS to be unreliable for species identification.</article-title><source>Fungal Biology</source><volume>117</volume>(<issue>11–12</issue>): <fpage>764</fpage>–<lpage>775</lpage>. <ext-link xlink:href="10.1016/j.funbio.2013.09.004" ext-link-type="doi" xlink:type="simple">https://doi.org/10.1016/j.funbio.2013.09.004</ext-link></mixed-citation></ref><ref id="B36"><mixed-citation xmlns:xlink="http://www.w3.org/1999/xlink" xlink:type="simple"><person-group><name name-style="western"><surname>Smith</surname><given-names>AH</given-names></name></person-group> (<year>1947</year>) <source>North American species of <italic><tp:taxon-name><tp:taxon-name-part taxon-name-part-type="genus">Mycena</tp:taxon-name-part></tp:taxon-name></italic>.</source><publisher-name>Unversity of Michigan Press</publisher-name>, <publisher-loc>Ann Arbor, Michigan</publisher-loc>, <size units="page">687 pp</size>.</mixed-citation></ref><ref id="B23"><mixed-citation xmlns:xlink="http://www.w3.org/1999/xlink" xlink:type="simple"><person-group><name name-style="western"><surname>Maas Geesteranus</surname><given-names>RA</given-names></name></person-group> (<year>1992a</year>) <tp:taxon-name><tp:taxon-name-part taxon-name-part-type="genus">Mycenas</tp:taxon-name-part></tp:taxon-name> of the Northern Hemisphere I. Studies in <tp:taxon-name><tp:taxon-name-part taxon-name-part-type="genus">Mycenas</tp:taxon-name-part></tp:taxon-name> and other papers. Proceedings van de Koninklijke Nederlandse Akademie van Wetenschappen, Amsterdam, North-Holland.</mixed-citation></ref><ref id="B24"><mixed-citation xmlns:xlink="http://www.w3.org/1999/xlink" xlink:type="simple"><person-group><name name-style="western"><surname>Maas Geesteranus</surname><given-names>RA</given-names></name></person-group> (<year>1992b</year>) <tp:taxon-name><tp:taxon-name-part taxon-name-part-type="genus">Mycenas</tp:taxon-name-part></tp:taxon-name> of the Northern Hemisphere II. Conspectus of the <tp:taxon-name><tp:taxon-name-part taxon-name-part-type="genus">Mycenas</tp:taxon-name-part></tp:taxon-name> of the Northern Hemisphere. Proceedings van de Koninklijke Nederlandse Akademie van Wetenschappen, Amsterdam, North-Holland.</mixed-citation></ref><ref id="B9"><mixed-citation xmlns:xlink="http://www.w3.org/1999/xlink" xlink:type="simple"><person-group><name name-style="western"><surname>Grgurinovic</surname><given-names>CA</given-names></name></person-group> (<year>2003</year>) The Genus <italic><tp:taxon-name><tp:taxon-name-part taxon-name-part-type="genus">Mycena</tp:taxon-name-part></tp:taxon-name></italic> in south-eastern Australia. Fungal Diversity Press, 329 pp.</mixed-citation></ref><ref id="B4"><mixed-citation xmlns:xlink="http://www.w3.org/1999/xlink" xlink:type="simple"><person-group><name name-style="western"><surname>Chew</surname><given-names>AL</given-names></name><name name-style="western"><surname>Tan</surname><given-names>YS</given-names></name><name name-style="western"><surname>Desjardin</surname><given-names>DE</given-names></name><name name-style="western"><surname>Musa</surname><given-names>MY</given-names></name><name name-style="western"><surname>Sabaratnam</surname><given-names>V</given-names></name></person-group> (<year>2014</year>) <article-title>Four new bioluminescent taxa of <tp:taxon-name><tp:taxon-name-part taxon-name-part-type="genus">Mycena</tp:taxon-name-part><tp:taxon-name-part taxon-name-part-type="infraspecific-rank">sect.</tp:taxon-name-part><tp:taxon-name-part taxon-name-part-type="section">Calodontes</tp:taxon-name-part></tp:taxon-name> from Peninsular Malaysia.</article-title><source>Mycologia</source><volume>106</volume>(<issue>5</issue>): <fpage>976</fpage>–<lpage>988</lpage>. <ext-link xlink:href="10.3852/13-274" ext-link-type="doi" xlink:type="simple">https://doi.org/10.3852/13-274</ext-link></mixed-citation></ref><ref id="B1"><mixed-citation xmlns:xlink="http://www.w3.org/1999/xlink" xlink:type="simple"><person-group><name name-style="western"><surname>Aravindakshan</surname><given-names>DM</given-names></name><name name-style="western"><surname>Manimohan</surname><given-names>P</given-names></name></person-group> (<year>2015</year>) <italic><tp:taxon-name><tp:taxon-name-part taxon-name-part-type="genus">Mycenas</tp:taxon-name-part></tp:taxon-name></italic> of Kerala. PhD Thesis, University of Calicut, Kerala, India. <ext-link xlink:href="10.13140/RG.2.1.2116.4003" ext-link-type="doi" xlink:type="simple">http://dx.doi.org/10.13140/RG.2.1.2116.4003</ext-link></mixed-citation></ref></ref-list></tp:taxon-treatment>
