# Supplementary material for: ﻿Four new species of Mycenasect.Calodontes (Agaricales, Mycenaceae) from northeast China
Source: MycoKeys. 2022 Sep 27;93:23–56. doi: 10.3897/mycokeys.93.86580 (PMC9849094; doi:10.3897/mycokeys.93.86580)
Supplement: XML Treatment for Mycena subulata [file mycokeys.93.86580-treatment4.xml]

<!DOCTYPE tp:taxon-treatment
  PUBLIC "-//TaxonX//DTD Taxonomic Treatment Publishing DTD v0 20100105//EN" "tax-treatment-NSO.dtd">
<tp:taxon-treatment xmlns:tp="http://www.plazi.org/taxpub"><tp:treatment-meta><kwd-group><label>Taxon classification</label><kwd>
                <named-content content-type="kingdom">Fungi</named-content>
              </kwd><kwd>
                <named-content content-type="order">Agaricales</named-content>
              </kwd><kwd>
                <named-content content-type="family">Mycenaceae</named-content>
              </kwd></kwd-group><mixed-citation publication-type="journal"><person-group><name><surname>Liu</surname><given-names>Zewei</given-names></name><name><surname>Ge</surname><given-names>Yupeng</given-names></name><name><surname>Zeng</surname><given-names>Hui</given-names></name><name><surname>Cheng</surname><given-names>Xianhao</given-names></name><name><surname>Na</surname><given-names>Qin</given-names></name></person-group><article-title>﻿Four new species of <tp:taxon-name><tp:taxon-name-part taxon-name-part-type="genus" reg="Mycena">Mycena</tp:taxon-name-part><tp:taxon-name-part taxon-name-part-type="infraspecific-rank">sect.</tp:taxon-name-part><tp:taxon-name-part taxon-name-part-type="section" reg="Calodontes">Calodontes</tp:taxon-name-part></tp:taxon-name> (<tp:taxon-name><tp:taxon-name-part taxon-name-part-type="order">Agaricales</tp:taxon-name-part></tp:taxon-name>, <tp:taxon-name><tp:taxon-name-part taxon-name-part-type="family">Mycenaceae</tp:taxon-name-part></tp:taxon-name>) from northeast China</article-title><source>MycoKeys</source><day>27</day><month>09</month><year>2022</year><volume>93</volume><fpage>23</fpage><lpage>56</lpage><pub-id pub-id-type="doi">10.3897/mycokeys.93.86580</pub-id></mixed-citation></tp:treatment-meta><tp:nomenclature><label>﻿</label><tp:taxon-name>
              <object-id xmlns:xlink="http://www.w3.org/1999/xlink" content-type="arpha" xlink:type="simple">E08A7A12-E21E-5CD0-B4D9-2B1C693B32FC</object-id>
              <tp:taxon-name-part taxon-name-part-type="genus" reg="Mycena">Mycena</tp:taxon-name-part>
              <tp:taxon-name-part taxon-name-part-type="species" reg="subulata">subulata</tp:taxon-name-part>
              <object-id xmlns:xlink="http://www.w3.org/1999/xlink" content-type="mycobank" xlink:type="simple">MycoBank No: 843980</object-id>
            </tp:taxon-name><tp:taxon-authority>Z.W. Liu, Y.P. Ge &amp; Q. Na, sp. nov.</tp:taxon-authority><xref ref-type="fig" rid="F13">Figs 13</xref><xref ref-type="fig" rid="F14">, 14</xref><xref ref-type="fig" rid="F15">, 15</xref></tp:nomenclature><tp:treatment-sec sec-type="diagnosis" id="SECID0ECRAK"><title>Diagnosis.</title><p>Pileus reddish-grey to dull red, slightly hygrophanous. Cheilocystidia thick-walled, slenderly fusiform with distinctly long and narrow protuberance. Stipitipellis a cutis, with projecting hyphae, caulocystidia thick-walled.</p></tp:treatment-sec><tp:treatment-sec sec-type="Holotype" id="SECID0EHRAK"><title>Holotype.</title><p>China. Heilongjiang Province: Liangshui National Nature Reserve, Yichun City, <named-content xmlns:xlink="http://www.w3.org/1999/xlink" content-type="dwc:verbatimCoordinates" xlink:type="simple"><named-content content-type="geo-json" specific-use="{&#34;type&#34;:&#34;Point&#34;,&#34;coordinates&#34;:[128.889167,47.220278]}" id="NCID0EQRAK" xlink:type="simple">47°13'13"N, 128°53'21"E</named-content></named-content>, 21 August 2021, Zewei Liu, Yupeng Ge, Qin Na and Shixin Wang, <italic>FFAAS0423</italic> (collection number MY0671).</p></tp:treatment-sec><tp:treatment-sec sec-type="etymology" id="SECID0EXRAK"><title>Etymology.</title><p>Refers to cheilocystidia with distinctly long and narrow protuberance.</p></tp:treatment-sec><tp:treatment-sec sec-type="description" id="SECID0E3RAK"><title>Description.</title><p><bold><italic>Pileus</italic></bold> 9–32 mm in diam., convex to campanulate when young, hemispherical to applanate with age, margin sometimes wavy, slightly deflexed; at centre dull red (8C3), brownish-grey (8D2), greyish-brown (8D3), reddish-brown (8D4, 8E4–8E5) and dark brown (8F5), disc paler to reddish-grey (8B2, 9B2), brownish-grey (9C2), dull red (9B3, 9C3), greyish-magenta (13D3), margin light brown (7D4), brown (7E4) or dull red (9C3); striate none or indistinct, reddish-brown (8E4–8E5), towards the centre up to 1/5 diam.; surface dry, unclearly rugose or none, margin slightly hygrophanous. <bold><italic>Context</italic></bold> white, 1 mm thick, fragile. <bold><italic>Lamellae</italic></bold> sinuate to subdecurrent, 31–33 reaching the stipe, 1–3 tiers of lamellulae, white, irregularly intervenose, edge concolorous, wavy and slightly serrulate. <bold><italic>Stipe</italic></bold> 27–75 × 2–5 mm, central, cylindrical, apex to middle brownish-orange (7C3), dull red (8C3), brownish-grey (7D2), greyish-magenta (14D3), lower part brownish-grey (8C2), greyish-brown (8D3), reddish-brown (8D4), fragile, hollow, white granular near apex, base slightly swollen with white fibrils. <bold><italic>Odour</italic></bold> raphanoid, <bold><italic>taste</italic></bold> indistinct.</p><p><bold><italic>Basidiospores</italic></bold> (100/5/4) 6.0–6.7–7.3(7.9) × 3.3–3.8–4.3(4.6) μm [Q = (1.61)1.65–1.87(1.90), Q = 1.76 ± 0.07] [holotype (40/2/1) (6.0)6.2–6.6–7.1 × 3.4–3.7–4.0(4.2) μm, Q = 1.65–1.87(1.90), Q = 1.78 ± 0.07], elongated ellipsoid, colourless, smooth, thin-walled, amyloid. <bold><italic>Basidia</italic></bold> 23–34 × 5–6 μm, 4-spored, clavate, hyaline, sterigmata 2–3 μm in length. <bold><italic>Cheilocystidia</italic></bold> moderately thick-walled (0.5–0.6 μm), hyaline, narrowly fusiform with long and narrow protuberance, 43–82 × 4–11 μm, protuberance 14–36 × 1–2 μm. <bold><italic>Pleurocystidia</italic></bold> absent. <bold><italic>Pileipellis</italic></bold> a cutis composed of three to four layers of cylindrical cells, 20–89 × 3–7 μm, smooth and thin-walled; terminal cells cylindrical, apically narrow, 24–61 μm in length, the apex 3–4 μm and base 4–7 μm in diam., thin-walled, hyaline. <bold><italic><tp:taxon-name><tp:taxon-name-part taxon-name-part-type="genus" reg="Hypodermium">Hypodermium</tp:taxon-name-part></tp:taxon-name></italic></bold> formed by fusiform to subglobose hyphae, 21–41 × 17–25 μm, thin-walled, hyaline. <bold><italic>Lamellar trama</italic></bold> subregular, dextrinoid. <bold><italic>Stipitipellis</italic></bold> a cutis composed of hyphae 3–8 μm in diam., smooth, thin-walled, with projecting hyphae 3–8 μm in diam.; <bold><italic>caulocystidia</italic></bold> 29–47 × 6–12 μm, clavate and apices tapered, thick-walled (0.5–0.6 μm), smooth. <bold><italic><tp:taxon-name><tp:taxon-name-part taxon-name-part-type="genus" reg="Clamps">Clamps</tp:taxon-name-part></tp:taxon-name></italic></bold> present in all tissues.</p></tp:treatment-sec><tp:treatment-sec sec-type="habitat" id="SECID0ECUAK"><title>Habitat.</title><p>Scattered on the litter layer in <italic><tp:taxon-name><tp:taxon-name-part taxon-name-part-type="genus" reg="Pinus">Pinus</tp:taxon-name-part><tp:taxon-name-part taxon-name-part-type="species" reg="koraiensis">koraiensis</tp:taxon-name-part></tp:taxon-name></italic>, <italic><tp:taxon-name><tp:taxon-name-part taxon-name-part-type="genus" reg="Larix">Larix</tp:taxon-name-part><tp:taxon-name-part taxon-name-part-type="species" reg="gmelinii">gmelinii</tp:taxon-name-part></tp:taxon-name></italic> and <italic><tp:taxon-name><tp:taxon-name-part taxon-name-part-type="genus" reg="Tilia">Tilia</tp:taxon-name-part></tp:taxon-name></italic> sp. mixed forests.</p></tp:treatment-sec><tp:treatment-sec sec-type="distribution" id="SECID0EFVAK"><title>Known distribution.</title><p>Heilongjiang Province, China.</p></tp:treatment-sec><tp:treatment-sec sec-type="material" id="SECID0EKVAK"><title>Additional material examined.</title><p>China. Heilongjiang Province: Liangshui National Nature Reserve, Yichun City, 21 August 2021, Zewei Liu, Yupeng Ge, Qin Na and Shixin Wang, <italic>FFAAS0419</italic> (collection number MY0654); same location, 21 August 2021, Zewei Liu, Yupeng Ge, Qin Na and Shixin Wang, <italic>FFAAS0420</italic> (collection number MY0657); Heilongjiang Province: Taipinggou National Nature Reserve, Hegang City, 3 September 2021, Shixin Wang, <italic>FFAAS0426</italic> (collection number MY0795).</p></tp:treatment-sec><tp:treatment-sec sec-type="notes" id="SECID0EWVAK"><title>Notes.</title><p>Cheilocystidia with a long and narrow protuberance is the key microscopic character that distinguishes <italic><tp:taxon-name><tp:taxon-name-part taxon-name-part-type="genus" reg="Mycena">M.</tp:taxon-name-part><tp:taxon-name-part taxon-name-part-type="species" reg="subulata">subulata</tp:taxon-name-part></tp:taxon-name></italic> and is uncommon in sect. <tp:taxon-name><tp:taxon-name-part taxon-name-part-type="genus" reg="Mycena"/><tp:taxon-name-part taxon-name-part-type="section" reg="Calodontes">Calodontes</tp:taxon-name-part></tp:taxon-name> (<xref ref-type="bibr" rid="B36">Smith 1947</xref>; <xref ref-type="bibr" rid="B23">Maas Geesteranus 1992a</xref>, <xref ref-type="bibr" rid="B24">1992b</xref>; <xref ref-type="bibr" rid="B9">Grgurinovic 2003</xref>; <xref ref-type="bibr" rid="B33">Robich 2003</xref>; <xref ref-type="bibr" rid="B4">Chew et al. 2014</xref>; <xref ref-type="bibr" rid="B1">Aravindakshan and Manimohan 2015</xref>; <xref ref-type="bibr" rid="B2">Aronsen and Læssøe 2016</xref>; <xref ref-type="bibr" rid="B25">Na 2019</xref>; <xref ref-type="bibr" rid="B21">Liu et al. 2021</xref>). <italic><tp:taxon-name><tp:taxon-name-part taxon-name-part-type="genus" reg="Mycena">Mycena</tp:taxon-name-part><tp:taxon-name-part taxon-name-part-type="species" reg="lammiensis">lammiensis</tp:taxon-name-part></tp:taxon-name></italic> Harmaja and <italic><tp:taxon-name><tp:taxon-name-part taxon-name-part-type="genus" reg="Mycena">M.</tp:taxon-name-part><tp:taxon-name-part taxon-name-part-type="species" reg="pelianthina">pelianthina</tp:taxon-name-part></tp:taxon-name></italic> (Fr.) Quél. have similar cheilocystidia, but differ from <italic><tp:taxon-name><tp:taxon-name-part taxon-name-part-type="genus" reg="Mycena">M.</tp:taxon-name-part><tp:taxon-name-part taxon-name-part-type="species" reg="subulata">subulata</tp:taxon-name-part></tp:taxon-name></italic> by their broader cheilocystidia with purplish-brown contents and having pleurocystidia (<xref ref-type="bibr" rid="B36">Smith 1947</xref>; <xref ref-type="bibr" rid="B33">Robich 2003</xref>; <xref ref-type="bibr" rid="B2">Aronsen and Læssøe 2016</xref>). The cheilocystidia of <italic><tp:taxon-name><tp:taxon-name-part taxon-name-part-type="genus" reg="Mycena">M.</tp:taxon-name-part><tp:taxon-name-part taxon-name-part-type="species" reg="subcorticalis">subcorticalis</tp:taxon-name-part></tp:taxon-name></italic> (Cooke &amp; Massee) Sacc. with a protuberance are similar to those of <italic><tp:taxon-name><tp:taxon-name-part taxon-name-part-type="genus" reg="Mycena">M.</tp:taxon-name-part><tp:taxon-name-part taxon-name-part-type="species" reg="subulata">subulata</tp:taxon-name-part></tp:taxon-name></italic>. However, <italic><tp:taxon-name><tp:taxon-name-part taxon-name-part-type="genus" reg="Mycena">M.</tp:taxon-name-part><tp:taxon-name-part taxon-name-part-type="species" reg="subcorticalis">subcorticalis</tp:taxon-name-part></tp:taxon-name></italic> has larger and inamyloid spores, a gelatinised pileipellis and a stipitipellis with sparse excrescences (<xref ref-type="bibr" rid="B9">Grgurinovic 2003</xref>). More rarely, mucronate cheilocystidia and absence of pleurocystidia have been described for <italic><tp:taxon-name><tp:taxon-name-part taxon-name-part-type="genus" reg="Mycena">M.</tp:taxon-name-part><tp:taxon-name-part taxon-name-part-type="species" reg="pearsoniana">pearsoniana</tp:taxon-name-part></tp:taxon-name></italic> and its clay pink pileus is similar to that of <italic><tp:taxon-name><tp:taxon-name-part taxon-name-part-type="genus" reg="Mycena">M.</tp:taxon-name-part><tp:taxon-name-part taxon-name-part-type="species" reg="subulata">subulata</tp:taxon-name-part></tp:taxon-name></italic>, but <italic><tp:taxon-name><tp:taxon-name-part taxon-name-part-type="genus" reg="Mycena">M.</tp:taxon-name-part><tp:taxon-name-part taxon-name-part-type="species" reg="pearsoniana">pearsoniana</tp:taxon-name-part></tp:taxon-name></italic> differs in having a slightly glutinous pileus when wet and inamyloid spores (<xref ref-type="bibr" rid="B2">Aronsen and Læssøe 2016</xref>; <xref ref-type="bibr" rid="B25">Na 2019</xref>). Other species that are macroscopically similar to <italic><tp:taxon-name><tp:taxon-name-part taxon-name-part-type="genus" reg="Mycena">M.</tp:taxon-name-part><tp:taxon-name-part taxon-name-part-type="species" reg="subulata">subulata</tp:taxon-name-part></tp:taxon-name></italic>, namely <italic><tp:taxon-name><tp:taxon-name-part taxon-name-part-type="genus" reg="Mycena">M.</tp:taxon-name-part><tp:taxon-name-part taxon-name-part-type="species" reg="luteovariegata">luteovariegata</tp:taxon-name-part></tp:taxon-name></italic>, <italic><tp:taxon-name><tp:taxon-name-part taxon-name-part-type="genus" reg="Mycena">M.</tp:taxon-name-part><tp:taxon-name-part taxon-name-part-type="species" reg="nullawarrensis">nullawarrensis</tp:taxon-name-part></tp:taxon-name></italic> and <italic><tp:taxon-name><tp:taxon-name-part taxon-name-part-type="genus" reg="Mycena">M.</tp:taxon-name-part><tp:taxon-name-part taxon-name-part-type="species" reg="pura">pura</tp:taxon-name-part></tp:taxon-name></italic>, can be distinguished by cheilocystidia shape and presence of pleurocystidia (<xref ref-type="bibr" rid="B30">Perry 2002</xref>; <xref ref-type="bibr" rid="B33">Robich 2003</xref>; <xref ref-type="bibr" rid="B9">Grgurinovic 2003</xref>; <xref ref-type="bibr" rid="B13">Harder et al. 2013</xref>; <xref ref-type="bibr" rid="B2">Aronsen and Læssøe 2016</xref>; <xref ref-type="bibr" rid="B25">Na 2019</xref>).</p><fig id="F13" position="float" orientation="portrait"><object-id xmlns:xlink="http://www.w3.org/1999/xlink" content-type="doi" xlink:type="simple">10.3897/mycokeys.93.86580.figure13</object-id><object-id xmlns:xlink="http://www.w3.org/1999/xlink" content-type="arpha" xlink:type="simple">0F0B633E-B382-5FF3-B3AC-BF06DCAD9972</object-id><label>Figure 13.</label><caption><p>Basidiomata of <italic><tp:taxon-name><tp:taxon-name-part taxon-name-part-type="genus" reg="Mycena">Mycena</tp:taxon-name-part><tp:taxon-name-part taxon-name-part-type="species" reg="subulata">subulata</tp:taxon-name-part></tp:taxon-name></italic> Z.W. Liu, Y.P. Ge &amp; Q. Na <bold>a, b</bold><italic>FFAAS0419</italic><bold>c, d</bold><italic>FFAAS0420</italic><bold>e–g</bold><italic>FFAAS0423</italic>, holotype <bold>h</bold><italic>FFAAS0426</italic> Scale bars: 10 mm (<bold>a–h</bold>). Photographs <bold>a, b, e, f</bold> by Yupeng Ge <bold>c, d</bold> by Qin Na <bold>g</bold> by Zewei Liu <bold>h</bold> by Shixin Wang.</p></caption><graphic xmlns:xlink="http://www.w3.org/1999/xlink" xlink:href="mycokeys-93-023-g013.jpg" position="float" orientation="portrait" xlink:type="simple" id="oo_749277.jpg"><uri content-type="original_file" xlink:type="simple">https://binary.pensoft.net/fig/749277</uri></graphic></fig><fig id="F14" position="float" orientation="portrait"><object-id xmlns:xlink="http://www.w3.org/1999/xlink" content-type="doi" xlink:type="simple">10.3897/mycokeys.93.86580.figure14</object-id><object-id xmlns:xlink="http://www.w3.org/1999/xlink" content-type="arpha" xlink:type="simple">E46192E4-E731-54A9-ABF7-F2A07F36F99E</object-id><label>Figure 14.</label><caption><p>Microscopic features of <italic><tp:taxon-name><tp:taxon-name-part taxon-name-part-type="genus" reg="Mycena">Mycena</tp:taxon-name-part><tp:taxon-name-part taxon-name-part-type="species" reg="subulata">subulata</tp:taxon-name-part></tp:taxon-name></italic> (<italic>FFAAS0423</italic>, holotype) <bold>a–e</bold> basidiospores <bold>f</bold> basidia <bold>g–m</bold> cheilocystidia <bold>n</bold> lamellar trama <bold>o</bold> pileipellis and hypodermium <bold>p</bold> stipitipellis and caulocystidia. Scale bars: 5 μm (<bold>a–e</bold>); 10 μm (<bold>f</bold>); 20 μm (<bold>g–p</bold>).</p></caption><graphic xmlns:xlink="http://www.w3.org/1999/xlink" xlink:href="mycokeys-93-023-g014.jpg" position="float" orientation="portrait" xlink:type="simple" id="oo_749278.jpg"><uri content-type="original_file" xlink:type="simple">https://binary.pensoft.net/fig/749278</uri></graphic></fig><fig id="F15" position="float" orientation="portrait"><object-id xmlns:xlink="http://www.w3.org/1999/xlink" content-type="doi" xlink:type="simple">10.3897/mycokeys.93.86580.figure15</object-id><object-id xmlns:xlink="http://www.w3.org/1999/xlink" content-type="arpha" xlink:type="simple">00D2F16A-14E7-587A-909F-8082D2F7AE3B</object-id><label>Figure 15.</label><caption><p>Morphological features of <italic><tp:taxon-name><tp:taxon-name-part taxon-name-part-type="genus" reg="Mycena">Mycena</tp:taxon-name-part><tp:taxon-name-part taxon-name-part-type="species" reg="subulata">subulata</tp:taxon-name-part></tp:taxon-name></italic> (<italic>FFAAS0423</italic>, holotype) <bold>a</bold> basidiomata <bold>b</bold> basidia <bold>c</bold> basidiospores <bold>d</bold> cheilocystidia <bold>e</bold> stipitipellis and caulocystidia <bold>f</bold> pileipellis and hypodermium. Scale bars: 10 mm (<bold>a</bold>); 5 μm (<bold>c</bold>); 10 μm (<bold>b, d–f</bold>). Drawings by Zewei Liu.</p></caption><graphic xmlns:xlink="http://www.w3.org/1999/xlink" xlink:href="mycokeys-93-023-g015.jpg" position="float" orientation="portrait" xlink:type="simple" id="oo_749279.jpg"><uri content-type="original_file" xlink:type="simple">https://binary.pensoft.net/fig/749279</uri></graphic></fig></tp:treatment-sec><ref-list><ref id="B36"><mixed-citation xmlns:xlink="http://www.w3.org/1999/xlink" xlink:type="simple"><person-group><name name-style="western"><surname>Smith</surname><given-names>AH</given-names></name></person-group> (<year>1947</year>) <source>North American species of <italic><tp:taxon-name><tp:taxon-name-part taxon-name-part-type="genus">Mycena</tp:taxon-name-part></tp:taxon-name></italic>.</source><publisher-name>Unversity of Michigan Press</publisher-name>, <publisher-loc>Ann Arbor, Michigan</publisher-loc>, <size units="page">687 pp</size>.</mixed-citation></ref><ref id="B23"><mixed-citation xmlns:xlink="http://www.w3.org/1999/xlink" xlink:type="simple"><person-group><name name-style="western"><surname>Maas Geesteranus</surname><given-names>RA</given-names></name></person-group> (<year>1992a</year>) <tp:taxon-name><tp:taxon-name-part taxon-name-part-type="genus">Mycenas</tp:taxon-name-part></tp:taxon-name> of the Northern Hemisphere I. Studies in <tp:taxon-name><tp:taxon-name-part taxon-name-part-type="genus">Mycenas</tp:taxon-name-part></tp:taxon-name> and other papers. Proceedings van de Koninklijke Nederlandse Akademie van Wetenschappen, Amsterdam, North-Holland.</mixed-citation></ref><ref id="B24"><mixed-citation xmlns:xlink="http://www.w3.org/1999/xlink" xlink:type="simple"><person-group><name name-style="western"><surname>Maas Geesteranus</surname><given-names>RA</given-names></name></person-group> (<year>1992b</year>) <tp:taxon-name><tp:taxon-name-part taxon-name-part-type="genus">Mycenas</tp:taxon-name-part></tp:taxon-name> of the Northern Hemisphere II. Conspectus of the <tp:taxon-name><tp:taxon-name-part taxon-name-part-type="genus">Mycenas</tp:taxon-name-part></tp:taxon-name> of the Northern Hemisphere. Proceedings van de Koninklijke Nederlandse Akademie van Wetenschappen, Amsterdam, North-Holland.</mixed-citation></ref><ref id="B9"><mixed-citation xmlns:xlink="http://www.w3.org/1999/xlink" xlink:type="simple"><person-group><name name-style="western"><surname>Grgurinovic</surname><given-names>CA</given-names></name></person-group> (<year>2003</year>) The Genus <italic><tp:taxon-name><tp:taxon-name-part taxon-name-part-type="genus">Mycena</tp:taxon-name-part></tp:taxon-name></italic> in south-eastern Australia. Fungal Diversity Press, 329 pp.</mixed-citation></ref><ref id="B33"><mixed-citation xmlns:xlink="http://www.w3.org/1999/xlink" xlink:type="simple"><person-group><name name-style="western"><surname>Robich</surname><given-names>G</given-names></name></person-group> (<year>2003</year>) <source><italic><tp:taxon-name><tp:taxon-name-part taxon-name-part-type="genus">Mycena</tp:taxon-name-part></tp:taxon-name></italic> D’Europa.</source><publisher-name>Associazione Micologica Bresadola</publisher-name>, <publisher-loc>Fondazione Centro Studi Micologici, Trento, Vicenza</publisher-loc>, <size units="page">728 pp</size>.</mixed-citation></ref><ref id="B4"><mixed-citation xmlns:xlink="http://www.w3.org/1999/xlink" xlink:type="simple"><person-group><name name-style="western"><surname>Chew</surname><given-names>AL</given-names></name><name name-style="western"><surname>Tan</surname><given-names>YS</given-names></name><name name-style="western"><surname>Desjardin</surname><given-names>DE</given-names></name><name name-style="western"><surname>Musa</surname><given-names>MY</given-names></name><name name-style="western"><surname>Sabaratnam</surname><given-names>V</given-names></name></person-group> (<year>2014</year>) <article-title>Four new bioluminescent taxa of <tp:taxon-name><tp:taxon-name-part taxon-name-part-type="genus">Mycena</tp:taxon-name-part><tp:taxon-name-part taxon-name-part-type="infraspecific-rank">sect.</tp:taxon-name-part><tp:taxon-name-part taxon-name-part-type="section">Calodontes</tp:taxon-name-part></tp:taxon-name> from Peninsular Malaysia.</article-title><source>Mycologia</source><volume>106</volume>(<issue>5</issue>): <fpage>976</fpage>–<lpage>988</lpage>. <ext-link xlink:href="10.3852/13-274" ext-link-type="doi" xlink:type="simple">https://doi.org/10.3852/13-274</ext-link></mixed-citation></ref><ref id="B1"><mixed-citation xmlns:xlink="http://www.w3.org/1999/xlink" xlink:type="simple"><person-group><name name-style="western"><surname>Aravindakshan</surname><given-names>DM</given-names></name><name name-style="western"><surname>Manimohan</surname><given-names>P</given-names></name></person-group> (<year>2015</year>) <italic><tp:taxon-name><tp:taxon-name-part taxon-name-part-type="genus">Mycenas</tp:taxon-name-part></tp:taxon-name></italic> of Kerala. PhD Thesis, University of Calicut, Kerala, India. <ext-link xlink:href="10.13140/RG.2.1.2116.4003" ext-link-type="doi" xlink:type="simple">http://dx.doi.org/10.13140/RG.2.1.2116.4003</ext-link></mixed-citation></ref><ref id="B2"><mixed-citation xmlns:xlink="http://www.w3.org/1999/xlink" xlink:type="simple"><person-group><name name-style="western"><surname>Aronsen</surname><given-names>A</given-names></name><name name-style="western"><surname>Læssøe</surname><given-names>T</given-names></name></person-group> (<year>2016</year>) <source>The Genus <italic><tp:taxon-name><tp:taxon-name-part taxon-name-part-type="genus">Mycena</tp:taxon-name-part></tp:taxon-name></italic> s.l. <tp:taxon-name><tp:taxon-name-part taxon-name-part-type="kingdom">Fungi</tp:taxon-name-part></tp:taxon-name> of Northern Europe Vol. 5.</source><publisher-name>Narayana Press</publisher-name>, <publisher-loc>Gylling, Denmark</publisher-loc>, <size units="page">373 pp</size>.</mixed-citation></ref><ref id="B25"><mixed-citation xmlns:xlink="http://www.w3.org/1999/xlink" xlink:type="simple"><person-group><name name-style="western"><surname>Na</surname><given-names>Q</given-names></name></person-group> (<year>2019</year>) Taxonomy and Molecular Phylogeny of <italic><tp:taxon-name><tp:taxon-name-part taxon-name-part-type="genus">Mycena</tp:taxon-name-part></tp:taxon-name></italic> in China. PhD Thesis, Jilin Agriculture University, Jilin, China. <ext-link xlink:href="10.27163/d.cnki.gjlnu.2019.000016" ext-link-type="doi" xlink:type="simple">https://doi.org/10.27163/d.cnki.gjlnu.2019.000016</ext-link></mixed-citation></ref><ref id="B21"><mixed-citation xmlns:xlink="http://www.w3.org/1999/xlink" xlink:type="simple"><person-group><name name-style="western"><surname>Liu</surname><given-names>ZW</given-names></name><name name-style="western"><surname>Na</surname><given-names>Q</given-names></name><name name-style="western"><surname>Cheng</surname><given-names>XH</given-names></name><name name-style="western"><surname>Wu</surname><given-names>XM</given-names></name><name name-style="western"><surname>Ge</surname><given-names>YP</given-names></name></person-group> (<year>2021</year>) <article-title><italic><tp:taxon-name><tp:taxon-name-part taxon-name-part-type="genus">Mycena</tp:taxon-name-part><tp:taxon-name-part taxon-name-part-type="species">yuezhuoi</tp:taxon-name-part></tp:taxon-name></italic> sp. nov. (<tp:taxon-name><tp:taxon-name-part taxon-name-part-type="family">Mycenaceae</tp:taxon-name-part></tp:taxon-name>, <tp:taxon-name><tp:taxon-name-part taxon-name-part-type="order">Agaricales</tp:taxon-name-part></tp:taxon-name>), a purple species from the peninsula areas of China.</article-title><source>Phytotaxa</source><volume>511</volume>(<issue>2</issue>): <fpage>148</fpage>–<lpage>162</lpage>. <ext-link xlink:href="10.11646/phytotaxa.511.2.3" ext-link-type="doi" xlink:type="simple">https://doi.org/10.11646/phytotaxa.511.2.3</ext-link></mixed-citation></ref><ref id="B30"><mixed-citation xmlns:xlink="http://www.w3.org/1999/xlink" xlink:type="simple"><person-group><name name-style="western"><surname>Perry</surname><given-names>BA</given-names></name></person-group> (<year>2002</year>) A taxonomic investigation of <italic><tp:taxon-name><tp:taxon-name-part taxon-name-part-type="genus">Mycena</tp:taxon-name-part></tp:taxon-name></italic> in California. PhD Thesis, San Francisco State University, San Francisco.</mixed-citation></ref><ref id="B13"><mixed-citation xmlns:xlink="http://www.w3.org/1999/xlink" xlink:type="simple"><person-group><name name-style="western"><surname>Harder</surname><given-names>CB</given-names></name><name name-style="western"><surname>Læssøe</surname><given-names>T</given-names></name><name name-style="western"><surname>Frøslev</surname><given-names>TG</given-names></name><name name-style="western"><surname>Ekelund</surname><given-names>F</given-names></name><name name-style="western"><surname>Rosendahl</surname><given-names>S</given-names></name><name name-style="western"><surname>Kjøller</surname><given-names>R</given-names></name></person-group> (<year>2013</year>) <article-title>A three-gene phylogeny of the <italic><tp:taxon-name><tp:taxon-name-part taxon-name-part-type="genus">Mycena</tp:taxon-name-part><tp:taxon-name-part taxon-name-part-type="species">pura</tp:taxon-name-part></tp:taxon-name></italic> complex reveals 11 phylogenetic species and shows ITS to be unreliable for species identification.</article-title><source>Fungal Biology</source><volume>117</volume>(<issue>11–12</issue>): <fpage>764</fpage>–<lpage>775</lpage>. <ext-link xlink:href="10.1016/j.funbio.2013.09.004" ext-link-type="doi" xlink:type="simple">https://doi.org/10.1016/j.funbio.2013.09.004</ext-link></mixed-citation></ref></ref-list></tp:taxon-treatment>
